# Supplementary material for: A sensitive soma-localized red fluorescent calcium indicator for in vivo imaging of neuronal populations at single-cell resolution
Source: PLoS Biol. 2025 Apr 29;23(4):e3003048. doi: 10.1371/journal.pbio.3003048 (PMC12040222; doi:10.1371/journal.pbio.3003048)
Supplement: S1 Data — (XLSX) [file pbio.3003048.s024.xlsx]

## Sheet: Fig 1B
Basal Brightness (Fred/Fgreen)						FRCaMPi			jRGECO1a			XCaMP-R			K-GECO1
FRCaMPi	jRGECO1a	XCaMPR	KGECO1		Time [s]	Mean	SEM	N	Mean	SEM	N	Mean	SEM	N	Mean	SEM	N
0.21352	0.08083	0.03264	0.11671		0	1.36041	0.154113	52	1	0.0449509	69	0.303337	0.0395644	38	1.35766	0.131019	114
0.16865	0.05904	0.03837	0.21805		1.009	1.25494	0.140003	52	0.93838	0.041194	69	0.296919	0.0389496	38	1.33797	0.129078	114
0.07269	0.08836	0.02939	0.15466		2.009	1.15549	0.126849	52	0.918476	0.0401306	69	0.295293	0.0387888	38	1.31586	0.126838	114
0.05475	0.09728	0.02884	0.10686		3.009	1.08456	0.117403	52	0.908893	0.0396387	69	0.29477	0.0388332	38	1.29573	0.124811	114
0.07944	0.06968	0.03252	0.13611		4.009	1.02951	0.110343	52	0.900721	0.0393074	69	0.294158	0.0388609	38	1.27717	0.122946	114
0.19056	0.09886	0.03274	0.19874		5.008	0.987617	0.104801	52	0.894748	0.0390523	69	0.293943	0.0387568	38	1.26055	0.121268	114
0.17171	0.13772	0.04892	0.10212		6.008	0.954354	0.100533	52	0.888147	0.0387867	69	0.293658	0.0387715	38	1.24499	0.119734	114
0.11264	0.03482	0.02086	0.04684		7.009	0.927785	0.097015	52	0.882688	0.038548	69	0.293313	0.0387632	38	1.23065	0.118325	114
0.1607	0.04342	0.02907	0.15726		8.009	0.903863	0.093975	52	0.877378	0.0383524	69	0.292866	0.0386671	38	1.21597	0.116944	114
0.11369	0.0769	0.03392	0.16158		9.008	0.883868	0.091571	52	0.872987	0.0381685	69	0.293001	0.0386874	38	1.20396	0.115685	114
0.24824	0.05827	0.03189	0.1253		10.008	0.866338	0.089342	52	0.867583	0.0379375	69	0.292987	0.0386084	38	1.19168	0.114432	114
0.09923	0.11162	0.02896	0.13883		11.008	0.850825	0.087533	52	0.863238	0.0377489	69	0.292294	0.0386108	38	1.17988	0.113311	114
0.11096	0.0649	0.03093	0.13621		12.009	0.838223	0.085893	52	0.857871	0.0375354	69	0.292658	0.0386239	38	1.16891	0.112239	114
0.13885	0.07828	0.0383	0.15183		13.009	0.825276	0.084377	52	0.853776	0.0373408	69	0.292818	0.0384741	38	1.15824	0.11125	114
0.15795	0.0914	0.03013	0.15874		14.008	0.812044	0.082946	52	0.848456	0.0371466	69	0.291795	0.0384688	38	1.14845	0.110262	114
0.14217	0.05056	0.02885	0.17275		15.008	0.799977	0.081551	52	0.843452	0.0369061	69	0.291379	0.0385048	38	1.13934	0.10937	114
0.10755	0.05714	0.03268	0.13392		16.009	0.789316	0.080263	52	0.838864	0.0367042	69	0.292826	0.0384402	38	1.13081	0.108533	114
0.07408	0.18918	0.02679	0.16791		17.009	0.779671	0.079228	52	0.834239	0.0364837	69	0.292321	0.0384005	38	1.12197	0.107673	114
0.10876	0.13514	0.02836	0.18633		18.008	0.769368	0.078072	52	0.829794	0.0363141	69	0.292018	0.0383082	38	1.11422	0.106919	114
0.11897	0.09975	0.02596	0.15647		19.009	0.760996	0.077073	52	0.825243	0.0361122	69	0.29071	0.0383762	38	1.10601	0.106203	114
0.0786	0.04896	0.02374	0.15		20.009	0.751796	0.076054	52	0.820586	0.035924	69	0.291525	0.0383095	38	1.09924	0.105543	114
0.04626	0.09964	0.01725	0.15375		21.01	0.743625	0.075134	52	0.817053	0.0357942	69	0.291508	0.0383761	38	1.09227	0.104855	114
0.12165	0.06925	0.03243	0.17117		22.008	0.734739	0.074185	52	0.813441	0.0356244	69	0.291316	0.0383909	38	1.08504	0.10414	114
0.1342	0.08829	0.04198	0.06998		23.009	0.726899	0.073279	52	0.809278	0.0354562	69	0.290505	0.0383331	38	1.07803	0.103518	114
0.13831	0.0271	0.02857	0.13934		24.008	0.718149	0.072303	52	0.80561	0.0353253	69	0.290923	0.0383301	38	1.07077	0.102833	114
0.07966	0.13694	0.02911	0.09383		25.009	0.711016	0.071575	52	0.802197	0.0351614	69	0.29043	0.03833	38	1.06325	0.102233	114
0.08649	0.11005	0.03034	0.20492		26.009	0.704053	0.070808	52	0.798116	0.0349574	69	0.290045	0.0382701	38	1.05773	0.101664	114
0.07095	0.12672	0.0297	0.1085		27.008	0.697024	0.069963	52	0.794517	0.034784	69	0.290293	0.0382736	38	1.0518	0.101109	114
0.10517	0.09991	0.03017	0.15027		28.008	0.689651	0.069203	52	0.790653	0.0345705	69	0.290138	0.0382805	38	1.04581	0.100565	114
0.07842	0.04436	0.0231	0.08877		29.008	0.68365	0.068605	52	0.787438	0.0344635	69	0.289337	0.038241	38	1.04103	0.100146	114
0.13471	0.10372	0.03274	0.14194		30.008	0.677147	0.067857	52	0.783826	0.0342701	69	0.288896	0.0382307	38	1.03548	0.0995556	114
0.11178	0.0674	0.04351	0.17428		31.008	0.671016	0.067264	52	0.780456	0.0340788	69	0.288758	0.0382205	38	1.02973	0.0989715	114
0.0487	0.06107	0.02827	0.12138		32.008	0.664737	0.066661	52	0.776982	0.0339015	69	0.288672	0.0382238	38	1.02499	0.098535	114
0.067	0.09246	0.03375	0.14976		33.008	0.658894	0.065968	52	0.774346	0.0337249	69	0.288174	0.0382621	38	1.02028	0.0980991	114
0.03333	0.07094	0.04736	0.1886		34.007	0.653051	0.065449	52	0.770156	0.0335385	69	0.288074	0.0381811	38	1.01553	0.0976177	114
0.19929	0.10506	0.03152	0.07733		35.008	0.64735	0.06486	52	0.766213	0.0333524	69	0.288658	0.03814	38	1.01061	0.0971287	114
0.08757	0.11329	0.03187	0.12271		36.008	0.642607	0.064377	52	0.763303	0.0332003	69	0.287998	0.038065	38	1.00609	0.0966918	114
0.14319	0.05299	0.02934	0.18806		37.008	0.636939	0.063956	52	0.76043	0.0330551	69	0.287102	0.0380534	38	1.00202	0.0962651	114
0.06385	0.06045	0.03458	0.13162		38.008	0.632073	0.063317	52	0.758037	0.0329016	69	0.288096	0.038053	38	0.997659	0.0959035	114
0.07075	0.08639	0.02759	0.15088		39.008	0.626651	0.062883	52	0.754843	0.0327566	69	0.28668	0.0380178	38	0.992591	0.0954637	114
0.10317	0.20822	0.0371	0.13094		40.009	0.621763	0.062361	52	0.751439	0.0325961	69	0.286774	0.037918	38	0.988676	0.0950721	114
0.06324	0.02552	0.03238	0.13855		41.009	0.616826	0.061808	52	0.74835	0.0324198	69	0.286663	0.0379333	38	0.984445	0.0946892	114
0.10268	0.05532	0.01739	0.15714		42.008	0.611642	0.061288	52	0.744763	0.0322446	69	0.2862	0.0378292	38	0.980634	0.0943206	114
0.09044	0.07972	0.02997	0.1348		43.008	0.607644	0.060826	52	0.74188	0.0321003	69	0.285635	0.037739	38	0.977303	0.0939531	114
0.04641	0.07219	0.02916	0.12652		44.009	0.60254	0.060303	52	0.738227	0.0319314	69	0.285862	0.0377703	38	0.97294	0.0935406	114
0.03735	0.09049	0.02655	0.17903		45.008	0.598803	0.059688	52	0.735016	0.0317499	69	0.285039	0.0377438	38	0.968887	0.0931996	114
0.05806	0.03321	0.02909	0.06016		46.008	0.59328	0.059142	52	0.732169	0.0315847	69	0.284915	0.0376945	38	0.965721	0.0928608	114
0.14545	0.09253	0.0289	0.05556		47.008	0.589196	0.058664	52	0.729227	0.0314297	69	0.284823	0.0376413	38	0.960962	0.0924733	114
0.09436	0.08517	0.02195	0.15038		48.007	0.584501	0.058166	52	0.727072	0.0312997	69	0.283844	0.0376241	38	0.957775	0.0920473	114
0.12784	0.12424	0.03416	0.07647		49.009	0.580233	0.057686	52	0.724416	0.0311552	69	0.28361	0.0376018	38	0.953492	0.0916847	114
0.3556	0.10042	0.03073	0.11042		50.008	0.575834	0.057272	52	0.72143	0.0309852	69	0.283434	0.0375365	38	0.949544	0.0913378	114
0.12192	0.16324	0.02827	0.07241		51.008	0.571859	0.056762	52	0.719063	0.0308481	69	0.282795	0.0375723	38	0.946086	0.0909625	114
0.07885	0.14232	0.02457	0.16326		52.008	0.568537	0.056367	52	0.716559	0.0307054	69	0.283054	0.0375438	38	0.942807	0.0905944	114
0.25674	0.19427	0.02002	0.10585		53.007	0.564194	0.055847	52	0.71338	0.0305501	69	0.282348	0.0374877	38	0.939107	0.0902369	114
0.10324	0.44111	0.03341	0.03514		54.008	0.560553	0.055396	52	0.71127	0.0304229	69	0.282584	0.0374423	38	0.935526	0.0898354	114
0.07415	0.13451	0.03251	0.16397		55.008	0.556945	0.054967	52	0.709448	0.0303308	69	0.282429	0.0374682	38	0.931429	0.0895197	114
0.05746	0.06555	0.02732	0.04603		56.008	0.553867	0.054609	52	0.707281	0.030194	69	0.281554	0.0374654	38	0.928083	0.0891984	114
0.04946	0.0414	0.02569	0.13779		57.008	0.549751	0.054164	52	0.705235	0.0300962	69	0.28148	0.037362	38	0.924894	0.0888626	114
0.11383	0.1424	0.029	0.08775		58.008	0.545803	0.053785	52	0.702862	0.0299839	69	0.280844	0.0373371	38	0.921629	0.0885057	114
0.10071	0.10561	0.02685	0.07227		59.008	0.543335	0.053369	52	0.700626	0.0298756	69	0.280246	0.0372864	38	0.91801	0.0881546	114
0.07958	0.12139	0.16426	0.1078		60.008	0.539918	0.052971	52	0.698175	0.0297421	69	0.279972	0.0372871	38	0.915029	0.0879398	114
0.25757	0.10604	0.02561	0.07206		61.007	0.536236	0.052551	52	0.697004	0.0296513	69	0.279929	0.0372385	38	0.91174	0.0875685	114
0.09303	0.09303	0.01568	0.10721		62.008	0.533165	0.05217	52	0.694416	0.0295264	69	0.280165	0.0372334	38	0.908331	0.0872369	114
0.07572	0.03313	0.03017	0.12731		63.008	0.530256	0.051757	52	0.692044	0.0294111	69	0.279816	0.0371609	38	0.905665	0.0869197	114
0.04431	0.07863	0.0375	0.11262		64.009	0.52671	0.051488	52	0.690059	0.0293003	69	0.279432	0.0370888	38	0.902309	0.0865241	114
0.08363	0.02265	0.02338	0.11365		65.008	0.523585	0.05111	52	0.688486	0.0291904	69	0.279262	0.0369872	38	0.898487	0.086235	114
0.31741	0.17202	0.0216	0.18184		66.008	0.520979	0.050811	52	0.686329	0.0290928	69	0.278479	0.0369877	38	0.895178	0.0858909	114
0.07091	0.06196	0.02004	0.11041		67.008	0.518301	0.050577	52	0.684166	0.0289507	69	0.278709	0.0369725	38	0.89241	0.0855886	114
0.26461	0.16148	0.01898	0.10801		68.008	0.51568	0.050405	52	0.682305	0.0288433	69	0.277322	0.0368969	38	0.889574	0.0853455	114
0.09719	0.12073	0.01964	0.10645		69.008	0.513145	0.050112	52	0.679665	0.0286954	69	0.27745	0.0368314	38	0.886114	0.0849903	114
0.05062	0.06994	0.04088	0.10158		70.008	0.510728	0.049824	52	0.677503	0.0285706	69	0.277251	0.0368202	38	0.883211	0.0846898	114
0.11179	0.08796	0.02468	0.09793		71.008	0.507733	0.049497	52	0.675598	0.0284494	69	0.276344	0.0368533	38	0.87978	0.084437	114
0.04362	0.14895	0.02683	0.12028		72.008	0.504852	0.049223	52	0.673588	0.0283465	69	0.276032	0.0367524	38	0.87671	0.0841161	114
0.03737	0.08846	0.02479	0.1497		73.007	0.502571	0.048958	52	0.672023	0.0282293	69	0.27525	0.0367015	38	0.874247	0.0838539	114
0.07655	0.06849	0.02994	0.07786		74.007	0.500242	0.048697	52	0.669385	0.0281079	69	0.274916	0.0366375	38	0.871908	0.0835798	114
0.13153	0.13695	0.01771	0.05384		75.007	0.49791	0.048494	52	0.667468	0.0280015	69	0.274381	0.0365968	38	0.868806	0.0833226	114
0.06933	0.09629	0.02828	0.16563		76.008	0.495262	0.048196	52	0.665449	0.0278884	69	0.27453	0.0366852	38	0.866407	0.0830555	114
0.04707	0.05651	0.03098	0.20384		77.008	0.492437	0.047895	52	0.663341	0.0277393	69	0.274387	0.0366365	38	0.863195	0.082799	114
0.12369	0.02981	0.03348	0.14362		78.008	0.490138	0.04757	52	0.661068	0.0276226	69	0.27328	0.0365563	38	0.859949	0.0824521	114
0.05676	0.03008	0.02524	0.10776		79.007	0.48755	0.047181	52	0.659559	0.0275169	69	0.273698	0.0365585	38	0.856976	0.0822281	114
0.08373	0.06763	0.025	0.05532		80.008	0.485183	0.046797	52	0.657452	0.0274149	69	0.272755	0.0364491	38	0.854035	0.0819164	114
0.09388	0.08639	0.0285	0.16		81.008	0.483065	0.046523	52	0.655746	0.0272816	69	0.272465	0.0364083	38	0.851888	0.0816499	114
0.08425	0.08751	0.02078	0.1194		82.008	0.480326	0.046226	52	0.654308	0.0271925	69	0.27209	0.0363032	38	0.8485	0.0813027	114
0.08187	0.06919	0.03514	0.07551		83.008	0.478238	0.045895	52	0.652219	0.0270798	69	0.271031	0.0363439	38	0.846302	0.081123	114
0.1005	0.05003	0.02398	0.13218		84.008	0.475558	0.045583	52	0.650511	0.026969	69	0.270726	0.0361723	38	0.842892	0.0807945	114
0.08274	0.39017	0.02485	0.13941		85.008	0.473915	0.045385	52	0.648455	0.0268778	69	0.270786	0.0361928	38	0.839638	0.0805172	114
0.0823	0.11031	0.0273	0.13475		86.007	0.471698	0.045084	52	0.647004	0.0267672	69	0.270784	0.0361167	38	0.837213	0.0802458	114
0.1065	0.10858	0.01923	0.12034		87.008	0.46997	0.044941	52	0.646144	0.0266885	69	0.270362	0.0360769	38	0.834026	0.0799118	114
0.11171	0.0628	0.02933	0.04762		88.008	0.468443	0.044814	52	0.643469	0.0265706	69	0.269611	0.0360284	38	0.831697	0.0797068	114
0.1109	0.05943	0.01974	0.10543		89.007	0.466506	0.044746	52	0.643029	0.0264965	69	0.268959	0.0359679	38	0.829249	0.0794858	114
0.04307	0.06726	0.03784	0.21122		90.006	0.464822	0.044562	52	0.640314	0.0263712	69	0.268143	0.035963	38	0.826754	0.079194	114
0.03831	0.16035	0.02198	0.11615		91.007	0.462973	0.04434	52	0.639758	0.0263013	69	0.268968	0.0358757	38	0.824116	0.0789992	114
0.09269	0.05654	0.03319	0.15206		92.007	0.460975	0.044129	52	0.637325	0.0261812	69	0.267672	0.0358668	38	0.820973	0.0786858	114
0.11502	0.03546	0.02667	0.10847		93.008	0.459041	0.043798	52	0.635899	0.0260615	69	0.267985	0.0358218	38	0.8186	0.0784645	114
0.04987	0.14781	0.0394	0.12096		94.008	0.457249	0.043638	52	0.634429	0.0259785	69	0.267001	0.0357501	38	0.815645	0.0781907	114
0.08574	0.03921	0.03675	0.12984		95.008	0.455324	0.043492	52	0.633376	0.0258941	69	0.266414	0.0357147	38	0.813001	0.0779081	114
0.05629	0.0911	0.03459	0.07609		96.007	0.454044	0.043315	52	0.631718	0.0257929	69	0.265807	0.0355968	38	0.810288	0.077686	114
0.25491	0.09773	0.01603	0.13399		97.006	0.452714	0.043141	52	0.631134	0.025723	69	0.266143	0.0355502	38	0.808051	0.0773775	114
0.09709	0.05891	0.03753	0.15012		98.007	0.450233	0.042874	52	0.628734	0.0256379	69	0.265971	0.0355646	38	0.804569	0.0771287	114
0.1057	0.12613	0.04296	0.12875		99.007	0.44907	0.042718	52	0.627355	0.0255299	69	0.264909	0.0354997	38	0.802045	0.0768889	114
0.16166	0.04067	0.00724	0.14646		100.006	0.447815	0.042501	52	0.625777	0.0254529	69	0.26518	0.0354938	38	0.799192	0.0765662	114
0.05136	0.09263	0.03268	0.05887		101.007	0.446087	0.04234	52	0.624081	0.0253539	69	0.264366	0.035468	38	0.796689	0.0763584	114
0.08721	0.20366	0.03214	0.10449		102.007	0.445069	0.042246	52	0.622993	0.0252889	69	0.264242	0.0353943	38	0.79419	0.0760831	114
0.10015	0.10331	0.0314	0.13777		103.008	0.444042	0.042134	52	0.621564	0.0252456	69	0.263638	0.0353481	38	0.791878	0.075844	114
0.10987	0.08522	0.0248	0.06209		104.007	0.442412	0.041934	52	0.620836	0.025157	69	0.263181	0.0353524	38	0.789469	0.0755817	114
0.06474	0.1688	0.02466	0.1214		105.007	0.440245	0.041724	52	0.618431	0.0250546	69	0.262692	0.0352137	38	0.786301	0.075293	114
0.09014	0.04139	0.03072	0.0748		106.007	0.43919	0.041637	52	0.617191	0.0249894	69	0.261861	0.0352273	38	0.784176	0.0750898	114
0.08738	0.1008	0.03638	0.11668		107.007	0.437926	0.041442	52	0.616902	0.0249383	69	0.262038	0.0351538	38	0.781448	0.074902	114
0.24148	0.09186	0.04774	0.11529		108.006	0.436343	0.041183	52	0.615104	0.024843	69	0.261124	0.0351473	38	0.778301	0.0745918	114
0.08632	0.05606	0.03621	0.06735		109.007	0.435866	0.04112	52	0.613935	0.0247689	69	0.261055	0.0351624	38	0.776465	0.0743212	114
0.1249	0.08881	0.04296	0.14975		110.006	0.434105	0.040914	52	0.612797	0.0247068	69	0.260894	0.0350577	38	0.77379	0.0741068	114
0.06172	0.03325	0.03124	0.10614		111.006	0.433087	0.040805	52	0.611823	0.0246331	69	0.260008	0.0351236	38	0.772073	0.0738608	114
0.06509	0.0881	0.03387	0.10292		112.006	0.431727	0.040683	52	0.609967	0.0245411	69	0.259594	0.0350913	38	0.76978	0.0736193	114
0.09554	0.07962	0.03493	0.15212		113.007	0.430386	0.040645	52	0.6086	0.0244718	69	0.259206	0.0350191	38	0.766722	0.07336	114
0.12799	0.0907	0.04269	0.16875		114.007	0.429934	0.040359	52	0.607518	0.0243967	69	0.259811	0.0350238	38	0.763745	0.0730846	114
0.09147	0.10011	0.01902	0.09742		115.007	0.427661	0.040297	52	0.605732	0.0243139	69	0.258466	0.0349858	38	0.761731	0.0729001	114
0.13208	0.05842	0.03168	0.13797		116.007	0.427407	0.040258	52	0.604291	0.0242384	69	0.258534	0.0348929	38	0.759309	0.0726449	114
0.0876	0.10184	0.02005	0.0504		117.008	0.426482	0.040254	52	0.603454	0.0241631	69	0.25817	0.0348088	38	0.757245	0.072384	114
0.10422	0.0976	0.03569	0.10269		118.007	0.425445	0.040174	52	0.601723	0.0241066	69	0.25758	0.0347456	38	0.755377	0.0721555	114
0.02766	0.05429	0.03006	0.06245		119.007	0.423543	0.040037	52	0.600255	0.0240185	69	0.256944	0.0347568	38	0.752875	0.0718988	114
0.1217	0.10136	0.03904	0.06479		120.006	0.422687	0.040038	52	0.599069	0.023942	69	0.256963	0.0346739	38	0.750389	0.071656	114
0.07631	0.11985	0.02156	0.03669		121.006	0.422434	0.039949	52	0.598034	0.023885	69	0.255895	0.0345957	38	0.747975	0.0714343	114
0.08702	0.06487	0.0331	0.12212		122.007	0.421008	0.039847	52	0.59681	0.0237895	69	0.255369	0.0345714	38	0.745811	0.0712061	114
0.09105	0.05881	0.0275	0.1017		123.007	0.420254	0.039813	52	0.595617	0.0237124	69	0.254961	0.0344623	38	0.742951	0.0709505	114
0.08497	0.07116	0.04094	0.21319		124.007	0.418425	0.039623	52	0.594235	0.0236589	69	0.254528	0.0344587	38	0.741739	0.0707266	114
0.09155	0.09527	0.0334	0.11212		125.007	0.417866	0.039588	52	0.59301	0.0236045	69	0.253837	0.0344529	38	0.739106	0.0705033	114
0.2601	0.08998	0.02923	0.08284		126.007	0.416172	0.039371	52	0.591847	0.0235288	69	0.253948	0.034381	38	0.736113	0.0702607	114
0.11901	0.09323	0.02321	0.12041		127.006	0.415631	0.039391	52	0.59038	0.023437	69	0.253468	0.0343493	38	0.733651	0.0699868	114
0.14461	0.16883	0.02371	0.12359		128.007	0.413818	0.039211	52	0.589445	0.0233876	69	0.253566	0.0342948	38	0.731557	0.0697269	114
0.0646	0.08487	0.02849	0.05928		129.007	0.412777	0.039065	52	0.587848	0.0233151	69	0.253317	0.0342013	38	0.729245	0.0695152	114
0.1012	0.07377	0.03623	0.12806		130.007	0.411647	0.039035	52	0.586721	0.023252	69	0.252711	0.0341624	38	0.727129	0.069346	114
0.1018	0.12004	0.03187	0.06292		131.006	0.411339	0.039024	52	0.585881	0.0231855	69	0.252111	0.0341115	38	0.724256	0.0690678	114
0.09816	0.0345	0.03043	0.1106		132.007	0.409921	0.038929	52	0.584991	0.0231324	69	0.252285	0.0340413	38	0.721534	0.0688844	114
0.17943	0.35923	0.03937	0.10758		133.007	0.408765	0.038822	52	0.583497	0.0230617	69	0.252107	0.034035	38	0.71923	0.0686205	114
0.10053	0.30292	0.03408	0.09918		134.007	0.408144	0.038756	52	0.582443	0.0230137	69	0.251457	0.0339226	38	0.716812	0.0684255	114
0.14515	0.30042	0.04243	0.03483		135.005	0.407561	0.03862	52	0.58135	0.0229437	69	0.250554	0.0339485	38	0.714864	0.0682084	114
0.03471	0.02894	0.02606	0.09928		136.007	0.406655	0.038432	52	0.580846	0.0229028	69	0.250224	0.0339326	38	0.713009	0.0679393	114
0.07018	0.03753	0.03149	0.1276		137.006	0.404871	0.038175	52	0.579192	0.0228274	69	0.249452	0.0339049	38	0.710606	0.0677521	114
0.05447	0.0741	0.02797	0.07313		138.006	0.403485	0.03789	52	0.577433	0.0227525	69	0.24947	0.0337942	38	0.708139	0.0675266	114
0.10496	0.06881	0.02652	0.11768		139.007	0.402432	0.037787	52	0.57632	0.0226949	69	0.249158	0.033841	38	0.705835	0.0673051	114
0.04327	0.10407	0.02843	0.04163		140.007	0.402077	0.037732	52	0.57519	0.022623	69	0.249229	0.0337706	38	0.703751	0.06709	114
0.09843	0.0885	0.02924	0.04945		141.007	0.40108	0.037641	52	0.573956	0.022562	69	0.24947	0.033789	38	0.701308	0.0668499	114
0.07319	0.0435	0.03918	0.11531		142.006	0.399866	0.037519	52	0.573068	0.02248	69	0.248599	0.0338046	38	0.698834	0.0666214	114
0.10186	0.10989	0.01981	0.07262		143.007	0.398796	0.037334	52	0.571737	0.0224374	69	0.248053	0.0338195	38	0.696898	0.0664028	114
0.07857	0.10293	0.03755	0.11349		144.007	0.397887	0.037166	52	0.570254	0.0223663	69	0.247767	0.0338025	38	0.694825	0.066197	114
0.08722	0.05711	0.03832	0.07911		145.006	0.397521	0.037094	52	0.568984	0.0223008	69	0.247042	0.0337598	38	0.692272	0.0659501	114
0.08806	0.04018	0.03891	0.05334		146.006	0.396367	0.037071	52	0.568343	0.0222401	69	0.247473	0.0337341	38	0.69033	0.0657538	114
0.12226	0.06674	0.04245	0.06014		147.006	0.395597	0.036865	52	0.566449	0.0221771	69	0.246378	0.0336641	38	0.688354	0.0655387	114
0.09518	0.13211	0.04127	0.12192		148.005	0.394598	0.036833	52	0.56556	0.0221229	69	0.246544	0.0336518	38	0.686249	0.0653472	114
0.06612	0.01859	0.03234	0.03376		149.006	0.393338	0.036718	52	0.564229	0.0220489	69	0.245392	0.033578	38	0.684162	0.0650701	114
0.10662	0.04612	0.03954	0.0929		150.006	0.392461	0.036535	52	0.563044	0.0220019	69	0.245961	0.0334395	38	0.682665	0.0648656	114
0.08739	0.02099	0.03349	0.10716		151.006	0.391477	0.036408	52	0.562715	0.0219524	69	0.245051	0.0334635	38	0.680025	0.0647182	114
0.05302	0.04941	0.03595	0.06932		152.005	0.390873	0.036294	52	0.561408	0.0218707	69	0.244795	0.0334044	38	0.678054	0.0645274	114
0.09506	0.10659	0.03617	0.1317		153.006	0.390029	0.03616	52	0.559994	0.0218043	69	0.244728	0.0334027	38	0.67542	0.0642753	114
0.09962	0.02714	0.02688	0.12718		154.006	0.389409	0.036131	52	0.559205	0.0217369	69	0.24407	0.0333456	38	0.673601	0.0640245	114
0.19862	0.0662	0.03024	0.06425		155.006	0.388315	0.035948	52	0.558264	0.0216975	69	0.244211	0.0332942	38	0.671925	0.0638183	114
0.08554	0.13258	0.03737	0.09609		156.006	0.387339	0.035758	52	0.556917	0.0216263	69	0.242774	0.0332215	38	0.669561	0.063602	114
0.07807	0.02972	0.03261	0.17169		157.007	0.386907	0.035758	52	0.555842	0.0215442	69	0.242824	0.0332187	38	0.667734	0.0633628	114
0.07937	0.07632	0.07861	0.10212		158.006	0.385373	0.035597	52	0.555579	0.0214949	69	0.242617	0.0331935	38	0.664961	0.0631615	114
0.08869	0.33102	0.03475	0.09308		159.006	0.385346	0.035553	52	0.554089	0.021412	69	0.242013	0.0331472	38	0.663574	0.0630282	114
0.06475	0.07731	0.03714	0.06902		160.007	0.384678	0.035423	52	0.553015	0.0213462	69	0.241916	0.0331204	38	0.661565	0.0628046	114
0.07482	0.06704	0.02951	0.11566		161.006	0.384047	0.035354	52	0.552183	0.0212879	69	0.24167	0.0331222	38	0.659432	0.0626754	114
0.06445	0.06457	0.02793	0.12953		162.006	0.383022	0.035267	52	0.551226	0.0212451	69	0.240889	0.0330584	38	0.657505	0.0624212	114
0.08456	0.07661	0.03398	0.13758		163.006	0.382932	0.035324	52	0.550796	0.0211861	69	0.240627	0.0330566	38	0.655781	0.0622583	114
0.09863	0.05427	0.02828	0.11548		164.006	0.382281	0.035177	52	0.548953	0.0211195	69	0.240594	0.033086	38	0.653761	0.0620371	114
0.03709	0.05225	0.03358	0.10162		165.006	0.381627	0.035208	52	0.548823	0.021075	69	0.239664	0.0329874	38	0.651425	0.0618489	114
0.06736	0.10698	0.03924	0.12525		166.006	0.380476	0.035052	52	0.548005	0.0210254	69	0.240149	0.0330274	38	0.649626	0.0616589	114
0.05843	0.05857	0.03341	0.12562		167.006	0.380338	0.03497	52	0.546857	0.0209677	69	0.239775	0.0330493	38	0.648191	0.0614505	114
0.05093	0.08304	0.04861	0.14122		168.006	0.3791	0.034978	52	0.545705	0.0209032	69	0.239541	0.0329403	38	0.646047	0.0612641	114
0.12651	0.11552	0.01697	0.12345		169.006	0.378894	0.034881	52	0.544999	0.0208342	69	0.239025	0.0328934	38	0.644334	0.0610536	114
0.0925	0.10282	0.03089	0.13275		170.007	0.378326	0.03484	52	0.543548	0.0207863	69	0.238147	0.0328951	38	0.641587	0.0608347	114
0.08425	0.03811	0.03104	0.12478		171.006	0.377862	0.034816	52	0.542607	0.0207267	69	0.237952	0.0327898	38	0.640516	0.0606734	114
0.09492	0.06518	0.03168	0.10457		172.006	0.377175	0.034752	52	0.541066	0.0206672	69	0.237349	0.0328069	38	0.638102	0.0604913	114
0.08143	0.07126	0.03696	0.04561		173.006	0.37571	0.034656	52	0.541011	0.0206115	69	0.237659	0.0327539	38	0.636806	0.0603044	114
0.07013	0.11854	0.03142	0.12518		174.006	0.375781	0.034608	52	0.539799	0.0205717	69	0.23644	0.0326875	38	0.634575	0.0601156	114
0.08975	0.04927	0.03245	0.10731		175.006	0.37548	0.034522	52	0.539417	0.0205279	69	0.236289	0.0325933	38	0.633153	0.0599822	114
0.07242	0.0442	0.03559	0.09758		176.006	0.374513	0.034501	52	0.537987	0.0204962	69	0.236123	0.0325642	38	0.631659	0.0597859	114
0.11999	0.10863	0.02519	0.12708		177.006	0.374396	0.034429	52	0.537344	0.0204449	69	0.235498	0.0325032	38	0.629345	0.0595525	114
0.06407	0.06182	0.02969	0.10739		178.006	0.373152	0.034335	52	0.535628	0.0203846	69	0.235972	0.0324219	38	0.627393	0.0593434	114
0.03853	0.08695	0.04085	0.07839		179.005	0.373374	0.034316	52	0.535557	0.0203371	69	0.234909	0.0323786	38	0.625987	0.0591922	114
0.13501	0.09151	0.02465	0.12344		180.006	0.372048	0.034243	52	0.534555	0.0202865	69	0.234485	0.0323302	38	0.623271	0.0589609	114
0.02749	0.0956	0.03014	0.14939		181.005	0.371244	0.034221	52	0.533407	0.0202301	69	0.233798	0.032249	38	0.621504	0.058778	114
0.04588	0.06637	0.0205	0.07648		182.006	0.371782	0.034237	52	0.532385	0.0201875	69	0.233609	0.0322331	38	0.620299	0.0585938	114
0.11122	0.02753	0.02254	0.18283		183.006	0.370631	0.034144	52	0.53164	0.020154	69	0.233006	0.0321654	38	0.618568	0.0584218	114
0.05199	0.02283	0.0313	0.0829		184.006	0.370084	0.034155	52	0.530672	0.0201033	69	0.232588	0.0320976	38	0.616597	0.0582117	114
0.0428	0.03846	0.01568	0.06978		185.006	0.369745	0.034127	52	0.529914	0.0200569	69	0.232254	0.0320614	38	0.614575	0.058034	114
0.06708	0.07524	0.05797	0.10229		186.005	0.369507	0.034098	52	0.528443	0.0200124	69	0.232095	0.0320639	38	0.612973	0.0578747	114
0.05998	0.07367	0.02617	0.11789		187.006	0.369261	0.034034	52	0.527921	0.0199803	69	0.231179	0.0319752	38	0.610996	0.0576757	114
0.04486	0.10612	0.03759	0.0946		188.005	0.368931	0.034136	52	0.526937	0.019938	69	0.231034	0.0318679	38	0.609391	0.0575074	114
0.08253	0.08734	0.01418	0.11359		189.006	0.367874	0.03408	52	0.526097	0.019904	69	0.230753	0.0318512	38	0.607281	0.0573178	114
0.09402	0.32363	0.0284	0.15621		190.005	0.367691	0.034026	52	0.524844	0.0198616	69	0.229719	0.0317174	38	0.605734	0.0571306	114
0.10671	0.0613	0.04304	0.13193		191.005	0.36703	0.033984	52	0.523725	0.0198209	69	0.229254	0.0316664	38	0.604062	0.0569795	114
0.1338	0.09435	0.01611	0.13985		192.006	0.366462	0.034053	52	0.523022	0.0197813	69	0.229329	0.0316416	38	0.602511	0.0568133	114
0.07995	0.08004	0.05559	0.09659		193.009	0.36638	0.033905	52	0.522294	0.0197328	69	0.228796	0.0315633	38	0.601428	0.056662	114
0.06072	0.07137	0.02488	0.11458		194.005	0.36589	0.033863	52	0.521113	0.0196659	69	0.228165	0.0314844	38	0.599448	0.0564788	114
0.08551	0.0762	0.03385	0.06627		195.006	0.364949	0.033808	52	0.520215	0.0196353	69	0.228243	0.031441	38	0.597858	0.0562837	114
0.10849	0.04535	0.03487	0.11031		196.005	0.365147	0.033766	52	0.518967	0.0195793	69	0.227752	0.0315034	38	0.596223	0.0561598	114
0.09562	0.05829	0.02475	0.08972		197.006	0.364364	0.03373	52	0.517805	0.0195419	69	0.227353	0.0314541	38	0.595023	0.0559546	114
0.12244	0.07108	0.02717	0.11557		198.005	0.3636	0.033725	52	0.51737	0.0194922	69	0.227334	0.0312927	38	0.592566	0.0558029	114
0.15753	0.08042	0.03013	0.11835		199.005	0.363803	0.033675	52	0.516538	0.0194448	69	0.22684	0.0313225	38	0.591554	0.0556563	114
0.0984	0.10094	0.02744	0.0979		200.005	0.363079	0.033631	52	0.515687	0.019395	69	0.227058	0.0312817	38	0.589625	0.0554773	114
0.10474	0.09406	0.02278	0.0591		201.006	0.362684	0.033536	52	0.514878	0.0193494	69	0.22654	0.0312806	38	0.588338	0.0552833	114
0.10027	0.10836	0.03074	0.11692		202.005	0.362231	0.033424	52	0.513684	0.0193125	69	0.225946	0.0312361	38	0.586526	0.0551004	114
0.08428	0.02213	0.02151	0.12553		203.006	0.362014	0.033404	52	0.512783	0.0192621	69	0.225919	0.0312178	38	0.584189	0.0549436	114
0.20239	0.11486	0.03697	0.11784		204.005	0.361388	0.033442	52	0.511646	0.0192064	69	0.225597	0.0312251	38	0.583417	0.0547336	114
0.05158	0.09616	0.02478	0.08486		205.005	0.361141	0.033367	52	0.510744	0.0191543	69	0.225487	0.0312087	38	0.582002	0.0545859	114
0.09077	0.05753	0.03193	0.13934		206.005	0.360892	0.03331	52	0.510633	0.0191227	69	0.22512	0.0311215	38	0.579851	0.0544252	114
0.08587	0.04855	0.04518	0.11514		207.005	0.360451	0.033264	52	0.509225	0.0190717	69	0.224639	0.0311125	38	0.57834	0.054269	114
0.12648	0.11002	0.03313	0.08476		208.006	0.360387	0.033201	52	0.508463	0.0190293	69	0.224105	0.0311142	38	0.577269	0.0540822	114
0.12064	0.0796	0.03741	0.07462		209.005	0.359696	0.033175	52	0.507827	0.0189716	69	0.22373	0.0311217	38	0.5755	0.0539343	114
0.17192	0.05253	0.05303	0.08655		210.005	0.359132	0.033039	52	0.506854	0.0189227	69	0.223912	0.031092	38	0.573925	0.0537842	114
0.10694	0.03048	0.02608	0.12463		211.004	0.358509	0.033008	52	0.506015	0.0188867	69	0.223551	0.0310093	38	0.572643	0.053597	114
0.0986	0.02517	0.03416	0.07576		212.005	0.358254	0.033004	52	0.504873	0.0188349	69	0.222762	0.0310309	38	0.571139	0.0535141	114
0.15011	0.02692	0.03598	0.08203		213.005	0.358047	0.033046	52	0.504018	0.0187944	69	0.222359	0.0309623	38	0.569579	0.0533429	114
0.13254	0.11404	0.03138	0.08857		214.005	0.357563	0.033026	52	0.503426	0.0187585	69	0.22244	0.0309093	38	0.568139	0.0531584	114
0.11047	0.07048	0.03448	0.11238		215.005	0.357562	0.032913	52	0.502981	0.0187214	69	0.222075	0.030847	38	0.566806	0.0530478	114
0.09115	0.07815	0.03656	0.06377		216.005	0.356587	0.032876	52	0.502298	0.0186743	69	0.221246	0.030845	38	0.565459	0.0528386	114
0.06061	0.31689	0.03294	0.09112		217.005	0.356335	0.032858	52	0.501413	0.018629	69	0.221733	0.0307556	38	0.56326	0.0526917	114
0.09762	0.06218	0.02386	0.16653		218.005	0.355478	0.032744	52	0.500733	0.0185971	69	0.221096	0.0306964	38	0.562913	0.052537	114
0.06174	0.04675	0.0365	0.10096		219.005	0.355785	0.032793	52	0.500217	0.0185704	69	0.220249	0.030706	38	0.560038	0.0523648	114
0.05865	0.082	0.03468	0.10448		220.004	0.355803	0.032719	52	0.498886	0.0185296	69	0.22014	0.0306692	38	0.559126	0.0522192	114
0.06861	0.04838	0.03663	0.08927		221.004	0.355221	0.032692	52	0.498503	0.0184901	69	0.220314	0.0306352	38	0.557945	0.0520461	114
0.12803	0.06509	0.03488	0.05836		222.006	0.354461	0.032688	52	0.497638	0.0184568	69	0.219538	0.0306576	38	0.556061	0.0518608	114
0.1229	0.25169	0.03427	0.14977		223.005	0.354527	0.032747	52	0.496514	0.0184124	69	0.219816	0.0306422	38	0.554356	0.0516891	114
0.09551	0.06289	0.05755	0.13075		224.005	0.354319	0.032757	52	0.495999	0.0183999	69	0.219386	0.0305929	38	0.552979	0.0515825	114
0.05558	0.1002	0.03784	0.12754		225.005	0.35416	0.032797	52	0.49551	0.0183641	69	0.218366	0.0305698	38	0.551518	0.0514217	114
0.09987	0.03496	0.04055	0.11381		226.004	0.354025	0.032751	52	0.494211	0.0183135	69	0.219296	0.03054	38	0.55038	0.0512418	114
0.11937	0.30112	0.03409	0.16286		227.005	0.35387	0.032709	52	0.493656	0.0182853	69	0.218123	0.0304427	38	0.54851	0.0511145	114
0.08673	0.24931	0.02407	0.09564		228.005	0.353162	0.032628	52	0.492712	0.0182428	69	0.218154	0.0304083	38	0.546935	0.0509642	114
0.11051		0.02272	0.166		229.005	0.352872	0.032671	52	0.492544	0.0182278	69	0.218223	0.0303889	38	0.545791	0.0508026	114
0.07608	0.12245	0.06318	0.09918		230.005	0.352639	0.032626	52	0.491499	0.0181725	69	0.218009	0.030331	38	0.543204	0.0506465	114
0.18221	0.05495	0.01495	0.13186		231.005	0.352766	0.032731	52	0.490747	0.0181484	69	0.215924	0.0302952	38	0.54178	0.0505017	114
0.12361	0.096	0.03549	0.11906		232.005	0.352545	0.03265	52	0.490228	0.0181171	69	0.216536	0.0302611	38	0.540339	0.0503251	114
0.1505	0.19401	0.03526	0.11691		233.005	0.352094	0.032699	52	0.489128	0.0180826	69	0.216149	0.0302382	38	0.539349	0.0501822	114
0.23552	0.09452	0.05815	0.15977		234.004	0.351904	0.032558	52	0.488284	0.0180291	69	0.215705	0.0302006	38	0.537082	0.0500767	114
0.12307	0.12405	0.01643	0.1352		235.005	0.350951	0.032493	52	0.487606	0.0180072	69	0.215749	0.0301022	38	0.536067	0.0498927	114
0.36662	0.05246	0.03416	0.14294		236.004	0.350947	0.032447	52	0.487473	0.0179643	69	0.215898	0.0300776	38	0.534646	0.0497307	114
0.10862	0.05525	0.02335	0.08616		237.005	0.350373	0.032414	52	0.486545	0.0179398	69	0.215653	0.0300638	38	0.53288	0.0495658	114
0.07525	0.07572	0.02654	0.09872		238.004	0.34987	0.032365	52	0.485708	0.0178784	69	0.215233	0.0300145	38	0.531717	0.0494232	114
0.07239	0.16794	0.0281	0.05804		239.005	0.349849	0.032289	52	0.485053	0.0178489	69	0.214162	0.029986	38	0.530067	0.0493166	114
0.09937	0.02748	0.03808	0.17036		240.005	0.349421	0.03225	52	0.484155	0.0178039	69	0.213992	0.0299841	38	0.52859	0.0491728	114
0.25638	0.02574	0.03095	0.11164		241.005	0.348838	0.032311	52	0.483559	0.0177737	69	0.213867	0.0299032	38	0.527194	0.0489919	114
0.12223	0.08886	0.02254	0.1374		242.005	0.348845	0.032341	52	0.483053	0.0177579	69	0.213115	0.0299235	38	0.525545	0.0488855	114
0.08283	0.1121	0.02956	0.10467		243.005	0.348587	0.032338	52	0.482368	0.017707	69	0.213027	0.0297995	38	0.524378	0.0486829	114
0.04555	0.3435	0.03696	0.11684		244.005	0.34798	0.032267	52	0.481303	0.0176713	69	0.21276	0.0298078	38	0.522359	0.0485626	114
0.09927	0.28989	0.03451	0.14018		245.004	0.348491	0.032299	52	0.480801	0.0176372	69	0.212963	0.0297206	38	0.520948	0.0484224	114
0.0478	0.06939	0.03116	0.15324		246.004	0.347426	0.032258	52	0.480284	0.0175987	69	0.212358	0.0297319	38	0.52004	0.0482469	114
0.08099	0.08289	0.02909	0.02932		247.004	0.3479	0.032338	52	0.47943	0.0175659	69	0.211799	0.0296965	38	0.518756	0.0481067	114
0.08655	0.06329	0.03494	0.1004		248.004	0.347692	0.032208	52	0.478528	0.0175224	69	0.211809	0.0296638	38	0.516618	0.0479867	114
0.08865	0.05286	0.02232	0.10441		249.005	0.346782	0.032268	52	0.478304	0.0174831	69	0.211267	0.0296344	38	0.515778	0.0478862	114
0.0877	0.06165	0.06548	0.1268		250.004	0.346349	0.032196	52	0.477125	0.0174479	69	0.21052	0.0295779	38	0.514245	0.047691	114
0.16586	0.10976	0.03998	0.13224		251.004	0.346485	0.03221	52	0.476547	0.0174126	69	0.210691	0.0296018	38	0.512709	0.0475335	114
0.08717	0.07343	0.04333	0.13698		252.004	0.345538	0.032169	52	0.47618	0.0173836	69	0.210036	0.0294704	38	0.510984	0.0473745	114
0.0875	0.02455	0.04307	0.13368		253.004	0.345569	0.03226	52	0.475379	0.0173501	69	0.210224	0.0294811	38	0.509528	0.0472531	114
0.06573	0.05365	0.02802	0.14705		254.005	0.345011	0.032156	52	0.474491	0.0172987	69	0.210176	0.0294296	38	0.508255	0.0470867	114
0.0643	0.09561	0.03432	0.0652		255.003	0.344646	0.032124	52	0.473722	0.0172851	69	0.209776	0.0294232	38	0.506894	0.0469227	114
0.09357	0.06137	0.03334	0.11246		256.004	0.344778	0.032069	52	0.473192	0.0172406	69	0.209726	0.0293789	38	0.505173	0.0468346	114
0.06486	0.10128	0.0272	0.15248		257.004	0.344436	0.032089	52	0.472664	0.0172096	69	0.209382	0.0293353	38	0.504017	0.0466553	114
0.05746	0.07331	0.03141	0.15177		258.005	0.344731	0.032055	52	0.471493	0.0171819	69	0.209173	0.0292646	38	0.502961	0.0465189	114
0.11058	0.09012	0.03048	0.12016		259.004	0.34411	0.032064	52	0.471135	0.0171446	69	0.208228	0.0292809	38	0.50117	0.0464195	114
0.0961	0.04343	0.03585	0.12205		260.004	0.343926	0.032004	52	0.469956	0.0171014	69	0.208291	0.0292422	38	0.500601	0.0463147	114
0.0736	0.04008	0.02114	0.05878		261.004	0.343782	0.031959	52	0.470005	0.0170782	69	0.208088	0.0292139	38	0.498043	0.0461998	114
0.08988	0.03609	0.02462	0.06135		262.004	0.343526	0.03191	52	0.469285	0.0170395	69	0.208206	0.0292029	38	0.497128	0.0460585	114
0.07033	0.06276	0.02443	0.16358		263.003	0.34297	0.031836	52	0.468991	0.0169986	69	0.207702	0.0291	38	0.495878	0.0459169	114
0.06854	0.06376	0.0236	0.144		264.004	0.343071	0.03181	52	0.467934	0.0169585	69	0.207639	0.0290735	38	0.494148	0.0457688	114
0.09732	0.07554	0.05296	0.12627		265.004	0.342456	0.031757	52	0.467569	0.0169367	69	0.207058	0.0290416	38	0.493048	0.0456353	114
0.08334	0.06428	0.02532	0.1127		266.004	0.342135	0.031719	52	0.466502	0.0168932	69	0.206822	0.0290199	38	0.49103	0.045515	114
0.09637	0.10598	0.02386	0.02852		267.004	0.341942	0.031642	52	0.4661	0.0168714	69	0.207078	0.0290207	38	0.48979	0.045397	114
0.07175	0.08132	0.0406	0.14907		268.004	0.342355	0.031622	52	0.465784	0.0168142	69	0.206637	0.0290237	38	0.488649	0.0452358	114
0.05649	0.21331	0.00878	0.12728		269.004	0.341082	0.031518	52	0.464389	0.0167985	69	0.20634	0.0290195	38	0.487723	0.0451384	114
0.09237	0.08435	0.02911	0.10686		270.005	0.341577	0.031533	52	0.463602	0.0167635	69	0.20623	0.0289258	38	0.487121	0.0449932	114
0.08563	0.14554	0.03688	0.1436		271.004	0.341252	0.031487	52	0.463204	0.0167291	69	0.205957	0.0289327	38	0.484873	0.0448378	114
0.03137	0.04013	0.0334	0.13116		272.004	0.341079	0.031536	52	0.462357	0.0166985	69	0.205603	0.0288537	38	0.483582	0.0447229	114
0.26943	0.1727	0.03651	0.0687		273.004	0.340953	0.031468	52	0.462132	0.0166579	69	0.204981	0.0288701	38	0.482966	0.0445979	114
0.21118	0.14431	0.03682	0.06818		274.004	0.341287	0.031473	52	0.46146	0.0166261	69	0.204916	0.0287766	38	0.48142	0.0444469	114
0.07867	0.09554	0.0196	0.09739		275.005	0.341575	0.031406	52	0.461139	0.0165938	69	0.205071	0.0287915	38	0.480295	0.0442989	114
0.08213	0.08223	0.04676	0.09422		276.003	0.340483	0.031428	52	0.460694	0.0165536	69	0.204363	0.0287693	38	0.478082	0.0441248	114
0.07306	0.0925	0.03756	0.13545		277.004	0.340617	0.031433	52	0.459767	0.0165327	69	0.204237	0.0287601	38	0.476861	0.043975	114
0.08946	0.03772	0.04102	0.06073		278.005	0.340498	0.031383	52	0.459167	0.0164888	69	0.203779	0.0287003	38	0.475991	0.0438453	114
0.07073	0.06436	0.03407	0.17942		279.004	0.340221	0.031454	52	0.458888	0.0164597	69	0.20388	0.0287279	38	0.474002	0.0436878	114
0.06068	0.07149	0.03921	0.16517		280.004	0.340426	0.031484	52	0.458113	0.0164216	69	0.203534	0.028668	38	0.472831	0.0435893	114
0.10871	0.06639	0.02036	0.12976		281.004	0.340642	0.031491	52	0.45727	0.0163882	69	0.203304	0.0286858	38	0.4723	0.0434729	114
0.29702	0.06847	0.05075	0.13889		282.004	0.340464	0.031422	52	0.457123	0.0163614	69	0.202423	0.028615	38	0.470998	0.0433336	114
0.07582	0.04576	0.03322	0.13659		283.004	0.339916	0.031385	52	0.456445	0.0163301	69	0.203318	0.0286084	38	0.469434	0.0432193	114
0.0341	0.05422	0.02748	0.13623		284.003	0.339529	0.031277	52	0.455243	0.016288	69	0.202729	0.0285987	38	0.468058	0.0430646	114
0.09264	0.08519	0.03581	0.10966		285.005	0.339853	0.031318	52	0.455659	0.0162656	69	0.202424	0.0286002	38	0.466882	0.0429259	114
0.08223	0.0639	0.03436	0.14379		286.003	0.339137	0.031284	52	0.454508	0.0162414	69	0.202388	0.028519	38	0.46565	0.0428345	114
0.08631	0.18724	0.02677	0.06119		287.004	0.33944	0.031287	52	0.454258	0.0162136	69	0.201446	0.0285048	38	0.464782	0.0427141	114
0.07737	0.3081	0.02868	0.09447		288.005	0.339047	0.03129	52	0.452999	0.0161666	69	0.201363	0.0284503	38	0.463124	0.0425578	114
0.15936	0.03434	0.03136	0.11967		289.004	0.339081	0.031282	52	0.452742	0.0161471	69	0.200945	0.0284837	38	0.461656	0.0423769	114
0.04809	0.0505	0.03459	0.04271		290.003	0.338804	0.03124	52	0.452359	0.0161145	69	0.201175	0.0283579	38	0.46028	0.0422928	114
0.09751	0.07461	0.02194	0.09355		291.003	0.339379	0.031141	52	0.451433	0.0160764	69	0.20103	0.0283872	38	0.458931	0.0421515	114
0.06546	0.10869	0.0193	0.0875		292.004	0.338343	0.031177	52	0.450647	0.0160384	69	0.200639	0.0283749	38	0.457396	0.0420194	114
0.05286	0.04883	0.02263	0.19608		293.003	0.337751	0.031192	52	0.450855	0.0160133	69	0.199854	0.0283164	38	0.456256	0.0418703	114
0.05704	0.06361	0.0236	0.14636		294.004	0.337999	0.031122	52	0.450199	0.0159949	69	0.20004	0.0283195	38	0.455209	0.0417088	114
0.05546	0.22884	0.01834	0.1629		295.004	0.338459	0.031122	52	0.449565	0.0159574	69	0.200189	0.0282248	38	0.453185	0.0415689	114
0.04007	0.06385	0.03301	0.11194		296.004	0.338089	0.031083	52	0.449331	0.0159373	69	0.199731	0.0282369	38	0.45186	0.0414135	114
0.04628	0.0739	0.03849	0.15091		297.004	0.337556	0.031071	52	0.448509	0.0159057	69	0.198828	0.0282494	38	0.45142	0.0412754	114
0.05105	0.06547	0.03212	0.20716		298.003	0.338134	0.031116	52	0.447535	0.0158627	69	0.199118	0.0281377	38	0.450348	0.0411786	114
0.07011	0.10177	0.01869	0.11059		299.003	0.337502	0.031097	52	0.447384	0.0158482	69	0.19845	0.028143	38	0.449011	0.0410308	114
0.06667	0.0204	0.02999	0.13324		300.003	0.337341	0.031128	52	0.446535	0.0158114	69	0.198586	0.0280922	38	0.448085	0.0408868	114
0.04143	0.04577	0.03787	0.13853		301.003	0.336508	0.031022	52	0.445999	0.0157759	69	0.19786	0.0280441	38	0.446299	0.0407438	114
0.17367	0.03376	0.02271	0.20467		302.003	0.336568	0.031056	52	0.445803	0.0157505	69	0.198733	0.0280182	38	0.44526	0.0406572	114
0.08042	0.11373	0.01423	0.0934		303.005	0.336172	0.031025	52	0.445213	0.0157192	69	0.197497	0.0280264	38	0.445038	0.0405563	114
0.07515	0.0351	0.02306	0.13881		304.003	0.335599	0.031001	52	0.444862	0.0156852	69	0.19768	0.028054	38	0.442978	0.0403896	114
0.08185	0.0528	0.02335	0.15495		305.002	0.335608	0.030924	52	0.444367	0.0156488	69	0.197139	0.0280036	38	0.44144	0.0402291	114
0.09634	0.05885	0.02558	0.13399		306.003	0.335546	0.030917	52	0.444128	0.0156286	69	0.197028	0.0279091	38	0.44078	0.0401089	114
0.08429	0.08445	0.02536	0.1353		307.004	0.335677	0.030934	52	0.443655	0.0156115	69	0.196469	0.0279067	38	0.439544	0.0400122	114
0.06481	0.12273	0.04619	0.12648		308.004	0.335224	0.030792	52	0.442915	0.0155774	69	0.196453	0.0279095	38	0.438087	0.0398324	114
0.07228	0.10265	0.03994	0.20913		309.003	0.335587	0.030813	52	0.443025	0.0155555	69	0.195518	0.0278751	38	0.436739	0.0397412	114
0.07372	0.07178	0.02834	0.09305		310.004	0.335154	0.030797	52	0.442428	0.0155151	69	0.19585	0.0278136	38	0.436331	0.0395757	114
0.03228	0.02949	0.02739	0.17906		311.004	0.334546	0.030854	52	0.441659	0.0154942	69	0.195168	0.0278515	38	0.434168	0.0393696	114
0.10115	0.12324	0.03358	0.1814		312.003	0.334766	0.030849	52	0.44111	0.0154548	69	0.19561	0.0277876	38	0.433548	0.0392422	114
0.07178	0.05265	0.02383	0.12104		313.003	0.334657	0.030852	52	0.440733	0.0154235	69	0.194568	0.027804	38	0.432133	0.0391489	114
0.06755	0.09714	0.01773	0.127		314.004	0.335065	0.030833	52	0.440504	0.0154095	69	0.195277	0.0278122	38	0.430822	0.0390258	114
0.02988	0.07776	0.03294	0.0553		315.004	0.334067	0.030804	52	0.439481	0.0153682	69	0.194237	0.027753	38	0.429409	0.0389239	114
0.09113	0.06887	0.03348	0.12458		316.003	0.334288	0.030836	52	0.438723	0.0153359	69	0.194773	0.0277276	38	0.429007	0.0388267	114
0.09809	0.034	0.03902	0.0855		317.003	0.334083	0.030848	52	0.438635	0.0153146	69	0.194533	0.0277296	38	0.427639	0.0386901	114
0.04619	0.08494	0.01092	0.11782		318.004	0.33485	0.030928	52	0.438011	0.0152806	69	0.193333	0.027685	38	0.425994	0.0385503	114
0.07808	0.07941	0.03489	0.07108		319.003	0.333875	0.030893	52	0.437279	0.0152491	69	0.193543	0.0276351	38	0.424887	0.0384198	114
0.08404	0.12763	0.03039	0.1737		320.004	0.333519	0.030931	52	0.43758	0.0152246	69	0.193331	0.0276634	38	0.424587	0.0383297	114
0.09783	0.09434	0.03373	0.21989		321.004	0.333131	0.030866	52	0.437123	0.0151912	69	0.192474	0.0275288	38	0.423069	0.0381962	114
0.17406	0.06846	0.03949	0.12394		322.003	0.333053	0.030873	52	0.435711	0.015157	69	0.192714	0.0275673	38	0.421861	0.0381101	114
0.09877	0.09933	0.01394	0.05537		323.004	0.333201	0.03093	52	0.435836	0.0151344	69	0.192679	0.0275411	38	0.421339	0.0379721	114
0.08919	0.04989	0.01031	0.0965		324.003	0.332656	0.030849	52	0.435299	0.0151082	69	0.192279	0.0275333	38	0.419889	0.0379013	114
0.07861	0.04265	0.01975	0.10055		325.004	0.333078	0.030884	52	0.434978	0.0150837	69	0.192681	0.0274945	38	0.419173	0.0378054	114
0.05313	0.05526	0.03553	0.11419		326.003	0.33324	0.030915	52	0.434418	0.0150509	69	0.191872	0.0274326	38	0.417996	0.0376527	114
0.07772	0.07433	0.0373	0.10259		327.003	0.332044	0.030823	52	0.433844	0.0150344	69	0.191661	0.0274784	38	0.417015	0.0375057	114
0.11043	0.04752	0.03612	0.08959		328.003	0.332561	0.030808	52	0.433634	0.0150001	69	0.191332	0.0274601	38	0.415948	0.0373954	114
0.1203	0.02163	0.03147	0.11333		329.003	0.332656	0.03086	52	0.432386	0.014976	69	0.190848	0.0274296	38	0.41432	0.0373035	114
0.0759	0.06673	0.03417	0.09934		330.003	0.331889	0.030775	52	0.432222	0.0149539	69	0.190931	0.0273924	38	0.413661	0.037198	114
0.07525	0.08519	0.03468	0.07179		331.003	0.331905	0.030781	52	0.432011	0.0149241	69	0.191194	0.0273948	38	0.412834	0.0370838	114
0.03706	0.06696	0.0384	0.07488		332.003	0.331602	0.030748	52	0.431074	0.0148976	69	0.190687	0.0273756	38	0.411859	0.0369832	114
0.08417	0.11588	0.03623	0.19577		333.002	0.331405	0.03074	52	0.430903	0.0148636	69	0.190299	0.027261	38	0.411301	0.0368917	114
0.14352	0.04891	0.02964	0.07382		334.003	0.331446	0.030787	52	0.430701	0.0148498	69	0.190093	0.0272917	38	0.409419	0.0367768	114
0.05071	0.31056	0.04034	0.04445		335.004	0.331642	0.03071	52	0.430174	0.0148166	69	0.189558	0.0273035	38	0.409358	0.0366673	114
0.09975	0.09669	0.03504	0.10234		336.002	0.331451	0.03071	52	0.429836	0.0147922	69	0.18949	0.0272546	38	0.408291	0.0365514	114
0.08346	0.05544	0.03095	0.0556		337.003	0.33127	0.030707	52	0.429434	0.0147736	69	0.189215	0.0272164	38	0.407107	0.0364757	114
0.09401	0.10476	0.01689	0.13137		338.004	0.331576	0.030748	52	0.428374	0.0147386	69	0.188241	0.0272504	38	0.405811	0.0363456	114
0.07571	0.09491	0.03671	0.06268		339.004	0.331138	0.030772	52	0.427625	0.0147109	69	0.188753	0.0271881	38	0.40547	0.0362576	114
0.07989	0.09017	0.04365	0.12981		340.003	0.330887	0.030765	52	0.427096	0.0146776	69	0.188608	0.0271574	38	0.404398	0.0361878	114
0.0921	0.04975	0.02267	0.09362		341.003	0.331015	0.030784	52	0.426764	0.0146614	69	0.188217	0.0271947	38	0.403644	0.0359973	114
0.0729	0.13013	0.03168	0.08886		342.003	0.330916	0.030743	52	0.425867	0.0146272	69	0.188225	0.027163	38	0.402775	0.0359785	114
0.12316	0.01311	0.02488	0.11401		343.003	0.331335	0.030752	52	0.425974	0.0146085	69	0.187451	0.0271556	38	0.402205	0.0358573	114
0.11787	0.04199	0.01864	0.13845		344.003	0.330234	0.030662	52	0.42534	0.0145788	69	0.187341	0.0271256	38	0.400959	0.0357824	114
0.08732	0.0815	0.02636	0.13747		345.003	0.329972	0.030632	52	0.425204	0.0145515	69	0.187956	0.0271088	38	0.399716	0.0356316	114
0.0836	0.04309	0.02148	0.10279		346.003	0.329385	0.030577	52	0.424652	0.0145365	69	0.186766	0.027061	38	0.398865	0.0355203	114
0.14059	0.09145	0.07776	0.11022		347.003	0.329567	0.030542	52	0.424266	0.0145294	69	0.1867	0.0271022	38	0.397488	0.035433	114
0.10189	0.06233	0.02729	0.11086		348.003	0.32922	0.030567	52	0.423327	0.014496	69	0.187494	0.026976	38	0.397037	0.0353402	114
0.05338	0.07811	0.02389	0.11578		349.002	0.329142	0.030535	52	0.423632	0.0144562	69	0.187267	0.0270051	38	0.396016	0.0352336	114
0.0793	0.02044	0.0183	0.07535		350.003	0.328852	0.030484	52	0.422456	0.0144315	69	0.186697	0.026947	38	0.39516	0.0351261	114
0.06198	0.09225	0.03073	0.09785		351.003	0.328758	0.030569	52	0.422165	0.0144035	69	0.186247	0.0269842	38	0.394253	0.0350328	114
0.04305	0.06453	0.02776	0.10912		352.002	0.328968	0.030485	52	0.42143	0.0143752	69	0.185642	0.0269643	38	0.393355	0.034935	114
0.05771	0.0415	0.03454	0.09748		353.003	0.328325	0.030479	52	0.421608	0.0143556	69	0.185526	0.0269213	38	0.393228	0.0348448	114
0.09713	0.1316	0.02605	0.09617		354.002	0.32854	0.030479	52	0.420656	0.0143293	69	0.185377	0.0268982	38	0.391372	0.0347602	114
0.15496	0.0732	0.03823	0.10159		355.003	0.328233	0.030471	52	0.420359	0.0143118	69	0.184939	0.0268975	38	0.391047	0.0346479	114
0.06641	0.23643	0.03378	0.04378		356.003	0.328401	0.030456	52	0.420083	0.0142907	69	0.184976	0.0268792	38	0.389504	0.034539	114
0.10493	0.08693	0.02879	0.10568		357.003	0.328167	0.030534	52	0.41961	0.0142644	69	0.184941	0.0268128	38	0.388843	0.0344575	114
0.08655	0.07998	0.03421	0.06217		358.003	0.328055	0.030481	52	0.418887	0.014245	69	0.184303	0.0267815	38	0.38731	0.0343799	114
0.09283	0.04302	0.02395	0.01861		359.003	0.327642	0.030535	52	0.418533	0.0142161	69	0.18424	0.0267478	38	0.386602	0.034286	114
0.09385	0.10375	0.02273	0.09237		360.003	0.327993	0.030553	52	0.418452	0.0141952	69	0.18411	0.0267453	38	0.385694	0.0341256	114
0.06427	0.08984	0.03065	0.14063		361.003	0.328002	0.030558	52	0.418201	0.0141749	69	0.183865	0.0267026	38	0.385023	0.0340895	114
0.05523	0.03501	0.03063	0.03627		362.002	0.327957	0.030531	52	0.417856	0.0141586	69	0.184234	0.0266395	38	0.383911	0.0339936	114
0.09395	0.23804	0.03105	0.09325		363.003	0.328039	0.030577	52	0.417072	0.014136	69	0.183187	0.0266548	38	0.383607	0.03392	114
0.07118	0.07182	0.03977	0.10361		364.003	0.327898	0.030514	52	0.416643	0.0141172	69	0.183287	0.0266541	38	0.382886	0.0338565	114
0.11519	0.03691	0.03338	0.13233		365.004	0.327923	0.030552	52	0.416027	0.0140853	69	0.183019	0.0266318	38	0.382122	0.0337766	114
0.1394	0.06126	0.03279	0.0726		366.003	0.328019	0.030523	52	0.415409	0.0140614	69	0.182807	0.0265298	38	0.380902	0.0336725	114
0.10617	0.07868	0.0346	0.08543		367.002	0.328124	0.030517	52	0.414743	0.014037	69	0.182398	0.0265484	38	0.379367	0.0336311	114
0.0739	0.0776	0.03198	0.08483		368.002	0.327603	0.03047	52	0.414658	0.014022	69	0.182192	0.0265227	38	0.379053	0.0335489	114
0.15269	0.3594	0.02746	0.08841		369.002	0.327457	0.030535	52	0.41414	0.0140024	69	0.182192	0.0264803	38	0.378888	0.0334503	114
0.06418	0.28402	0.01997	0.09951		370.002	0.327234	0.030493	52	0.413579	0.0139856	69	0.182021	0.0264579	38	0.377455	0.0334055	114
0.09996	0.08708	0.02677	0.11931		371.002	0.327221	0.030441	52	0.413074	0.0139553	69	0.181561	0.0264797	38	0.376403	0.0332825	114
0.03442	0.30687	0.0361	0.12793		372.003	0.327136	0.030477	52	0.412318	0.0139386	69	0.182352	0.0264413	38	0.37623	0.0332169	114
0.05952	0.06626	0.02624	0.13018		373.002	0.327091	0.030486	52	0.412459	0.0139202	69	0.181449	0.0263946	38	0.374976	0.0331288	114
0.07372	0.04202	0.03642	0.09872		374.002	0.326401	0.030488	52	0.411653	0.0138865	69	0.180601	0.0263479	38	0.374396	0.0330341	114
0.07958	0.06196	0.03258	0.11298		375.003	0.326408	0.030432	52	0.411244	0.0138705	69	0.180982	0.0263575	38	0.373483	0.0329676	114
0.0976	0.1133	0.03454	0.09795		376.002	0.326182	0.030421	52	0.410339	0.0138418	69	0.180631	0.0262934	38	0.372164	0.0328716	114
0.1625	0.06337	0.03124	0.09572		377.002	0.32667	0.030404	52	0.40982	0.0138147	69	0.180212	0.0262971	38	0.371237	0.0328114	114
0.06819	0.03969	0.03082	0.0716		378.003	0.326674	0.03051	52	0.409452	0.0137911	69	0.179869	0.0263522	38	0.370959	0.0327254	114
0.11748	0.1056	0.0204	0.08657		379.002	0.326238	0.030452	52	0.409351	0.0137781	69	0.179987	0.0262673	38	0.370116	0.032626	114
0.09066	0.02645	0.03098	0.06455		380.002	0.326319	0.030443	52	0.409084	0.0137552	69	0.179795	0.0261777	38	0.369236	0.0325245	114
0.06311	0.08054	0.03214	0.1288		381.003	0.326183	0.030457	52	0.408442	0.0137273	69	0.179377	0.0262002	38	0.368642	0.0324955	114
0.07612	0.33239	0.01458	0.17135		382.002	0.326467	0.030443	52	0.408347	0.0137124	69	0.178808	0.0261903	38	0.367993	0.0323902	114
0.0305	0.27767	0.02855	0.11116		383.003	0.325928	0.030468	52	0.407612	0.0137016	69	0.179413	0.0262237	38	0.366656	0.0322877	114
0.05656	0.13992	0.03513	0.05866		384.002	0.325926	0.030394	52	0.407183	0.0136781	69	0.17863	0.0261504	38	0.365663	0.0322161	114
0.06978	0.10395	0.026	0.06119		385.003	0.325428	0.030446	52	0.4068	0.0136631	69	0.178899	0.0261698	38	0.365564	0.032118	114
0.05816	0.22743	0.03308	0.08463		386.002	0.325675	0.030381	52	0.406696	0.0136476	69	0.178432	0.0261293	38	0.36476	0.0320156	114
0.06531	0.33684	0.026	0.13217		387.002	0.325643	0.030402	52	0.405843	0.0136148	69	0.178445	0.0260404	38	0.364207	0.0319157	114
0.08527	0.41925	0.03266	0.07078		388.002	0.325231	0.03045	52	0.405647	0.0136056	69	0.178359	0.0260781	38	0.363627	0.0318526	114
0.15256	0.0701	0.03794	0.08465		389.002	0.325636	0.030427	52	0.405004	0.0135727	69	0.177787	0.0260378	38	0.362426	0.0317269	114
0.10038	0.02147	0.03629	0.1553		390.002	0.325435	0.030457	52	0.404608	0.0135622	69	0.177723	0.0259619	38	0.361202	0.0316285	114
0.11769	0.03523	0.02425	0.07676		391.001	0.324944	0.030393	52	0.403473	0.0135415	69	0.177615	0.0259672	38	0.360963	0.0315797	114
0.07176	0.42292	0.028	0.16034		392.001	0.325039	0.030388	52	0.403597	0.0135191	69	0.177432	0.0259874	38	0.360035	0.0315208	114
0.083	0.08102	0.01679	0.11973		393.002	0.324703	0.030401	52	0.403365	0.0134934	69	0.176526	0.0258878	38	0.359443	0.0314492	114
0.0674	0.0604	0.03763	0.08525		394.002	0.325012	0.030447	52	0.402568	0.0134853	69	0.177182	0.02586	38	0.358506	0.0313761	114
0.07089	0.07849	0.04704	0.13731		395.002	0.324721	0.030365	52	0.401951	0.0134652	69	0.176707	0.0258524	38	0.357899	0.0313066	114
0.10545	0.07824	0.02218	0.11076		396.001	0.32401	0.030371	52	0.401438	0.0134541	69	0.176376	0.0257811	38	0.356816	0.0312635	114
0.06783	0.06441	0.19334	0.11777		397.002	0.324175	0.030386	52	0.402178	0.0134436	69	0.176095	0.0258096	38	0.355778	0.0311485	114
0.22084	0.08798	0.02491	0.0813		398.002	0.323873	0.030379	52	0.400835	0.0134189	69	0.176257	0.0257115	38	0.355215	0.0310996	114
0.33577	0.08856	0.04185	0.09237		399.002	0.323823	0.030319	52	0.400676	0.0133959	69	0.176279	0.0257153	38	0.354361	0.0310516	114
0.08765	0.13039		0.15574		400.001	0.323296	0.030311	52	0.400186	0.0133752	69	0.175573	0.0257078	38	0.353843	0.0309636	114
0.06387	0.08916	0.03012	0.12869		401.001	0.324022	0.030292	52	0.399727	0.0133549	69	0.174848	0.0256571	38	0.352975	0.0309312	114
0.06364	0.09026	0.0394	0.05645		402.002	0.322962	0.030258	52	0.399687	0.0133442	69	0.174635	0.0256498	38	0.352006	0.0308483	114
0.07509	0.10707	0.0462	0.15472		403.003	0.323666	0.030294	52	0.399487	0.0133075	69	0.174841	0.0256951	38	0.351021	0.0307541	114
0.08945	0.08077	0.03683	0.12394		404.002	0.323064	0.03026	52	0.398544	0.0132981	69	0.174581	0.0256177	38	0.35019	0.0306424	114
0.06851	0.10621	0.02875	0.11223		405.002	0.322806	0.030228	52	0.39838	0.0132807	69	0.17399	0.0255785	38	0.349519	0.030589	114
0.06089	0.10895	0.00617	0.04126		406.001	0.32306	0.030261	52	0.397608	0.0132596	69	0.173589	0.0255673	38	0.348999	0.0305172	114
0.07709	0.10732	0.03078	0.09129		407.001	0.323029	0.030308	52	0.397317	0.0132498	69	0.173751	0.0255524	38	0.34832	0.0304241	114
0.08998	0.0347	0.03729	0.1041		408.001	0.322531	0.030213	52	0.397039	0.0132228	69	0.173886	0.0254676	38	0.347126	0.0303693	114
0.05883	0.08046	0.03213	0.11622		409.001	0.322453	0.030215	52	0.396867	0.0132092	69	0.174245	0.0255021	38	0.346667	0.0303075	114
0.07481	0.08189	0.03328	0.11512		410.002	0.322593	0.030216	52	0.395774	0.0131872	69	0.173292	0.0254473	38	0.345125	0.030261	114
0.04472	0.04818	0.04533	0.11242		411.001	0.321988	0.030195	52	0.396097	0.0131753	69	0.172736	0.0254491	38	0.345209	0.0301811	114
0.06387	0.10549	0.01927	0.04924		412.011	0.322499	0.03022	52	0.395247	0.0131541	69	0.173123	0.0254023	38	0.344291	0.0300835	114
0.09109	0.07875	0.03191	0.14372		413.002	0.322051	0.030211	52	0.395002	0.0131302	69	0.172646	0.0254295	38	0.343256	0.0300092	114
0.13809	0.05303	0.02937	0.06554		414.001	0.321678	0.030164	52	0.394846	0.0131106	69	0.17235	0.0253635	38	0.342667	0.0299418	114
0.0789	0.10558	0.02176	0.07503		415.001	0.322111	0.030272	52	0.393957	0.0130866	69	0.172386	0.0253759	38	0.34215	0.0298405	114
0.04984	0.04942	0.03118	0.07291		416.002	0.321754	0.030228	52	0.393527	0.0130545	69	0.17272	0.0253671	38	0.340949	0.0297654	114
0.09442	0.07505	0.03172	0.15792		417.001	0.321616	0.030233	52	0.39373	0.0130473	69	0.173372	0.0253417	38	0.340789	0.0297032	114
0.1185	0.24593	0.00654	0.09053		418	0.321683	0.030242	52	0.393159	0.0130274	69	0.172119	0.0253225	38	0.339009	0.0295686	114
0.05357	0.06913	0.02008	0.10032		419.002	0.321519	0.030192	52	0.392926	0.013009	69	0.172366	0.0253288	38	0.338632	0.0295323	114
0.02964	0.09062	0.03052	0.09698		420.002	0.321612	0.030251	52	0.392434	0.0129912	69	0.172301	0.0252713	38	0.337659	0.0294454	114
0.14114	0.06463	0.03376	0.12242		421	0.321572	0.030192	52	0.391965	0.0129692	69	0.171517	0.0252688	38	0.337424	0.0293506	114
0.07869	0.04559	0.02773	0.11498		422.001	0.321146	0.0302	52	0.392131	0.0129543	69	0.171685	0.0252014	38	0.336422	0.0292877	114
0.04497	0.19526	0.04199	0.07338		423.001	0.321359	0.030207	52	0.391751	0.0129414	69	0.17181	0.0251895	38	0.336366	0.0292094	114
0.06007	0.08136	0.03211	0.26075		424.001	0.321202	0.030263	52	0.391233	0.0129117	69	0.171474	0.0251738	38	0.335283	0.0291335	114
0.09653	0.06774	0.02707	0.11335		425.002	0.320998	0.030223	52	0.391007	0.012888	69	0.171643	0.0251512	38	0.334486	0.0290884	114
0.06378	0.04464	0.03357	0.11825		426.001	0.321015	0.030193	52	0.390199	0.0128665	69	0.171024	0.0251073	38	0.333728	0.0290201	114
0.0683	0.2455	0.03285	0.07909		427.001	0.321012	0.030283	52	0.389772	0.012848	69	0.170657	0.0251327	38	0.332901	0.0289285	114
0.03843	0.08268	0.01427	0.0888		428.002	0.321784	0.030303	52	0.389404	0.0128217	69	0.170936	0.0251496	38	0.33182	0.0288263	114
0.04848	0.04534	0.03031	0.1289		429.002	0.321319	0.030342	52	0.389773	0.012811	69	0.170566	0.025054	38	0.331025	0.0287854	114
0.05679	0.16716	0.01911	0.09376		430.001	0.321605	0.030322	52	0.389244	0.012786	69	0.170142	0.0250234	38	0.330724	0.0286749	114
0.02137	0.26817	0.01932	0.09866		431.001	0.321776	0.030391	52	0.388871	0.0127683	69	0.169519	0.0249922	38	0.329589	0.0285831	114
0.05702	0.11079	0.01023	0.06194		432.001	0.321528	0.030346	52	0.388424	0.0127434	69	0.170033	0.0249605	38	0.328707	0.028494	114
0.05777	0.07328	0.0356	0.125		433	0.320831	0.030351	52	0.388198	0.0127377	69	0.169218	0.0250172	38	0.32865	0.0284341	114
0.06273	0.28466	0.02532	0.11811		434.001	0.321221	0.030364	52	0.388199	0.0127242	69	0.169048	0.0249245	38	0.327769	0.0283379	114
0.06326	0.02283	0.02653	0.08858		435.001	0.321366	0.03037	52	0.387692	0.0126992	69	0.169546	0.024895	38	0.326395	0.0282939	114
0.06691	0.07819	0.02217	0.06519		436.002	0.321664	0.03034	52	0.38717	0.0126769	69	0.169097	0.0249034	38	0.326169	0.0282146	114
0.04853	0.22292	0.01616	0.10695		437.001	0.321318	0.030454	52	0.38626	0.0126625	69	0.168566	0.0248651	38	0.324593	0.028125	114
0.05895	0.08959	0.02554	0.12689		438.002	0.32099	0.030354	52	0.386338	0.0126446	69	0.16828	0.0248156	38	0.324147	0.0280514	114
0.03331	0.08161	0.02916	0.10672		439.001	0.321421	0.030431	52	0.386025	0.012626	69	0.167359	0.024866	38	0.323678	0.0279779	114
0.30177	0.05001	0.0271	0.05759		440.001	0.320729	0.030333	52	0.386171	0.0126044	69	0.167766	0.0248202	38	0.323004	0.027901	114
0.07833	0.09037	0.03347	0.10395		441	0.320983	0.030418	52	0.385334	0.0125871	69	0.167776	0.0248135	38	0.322064	0.0278081	114
0.0693	0.06551	0.03534	0.12777		442.001	0.320762	0.030346	52	0.384866	0.0125668	69	0.16726	0.0247646	38	0.321483	0.0277443	114
0.10736	0.10764	0.01551	0.08033		443.001	0.320192	0.030406	52	0.384366	0.0125512	69	0.167311	0.024746	38	0.321051	0.0276933	114
0.2117	0.07454	0.02377	0.11312		444.001	0.320649	0.030338	52	0.383654	0.0125332	69	0.167163	0.0247657	38	0.320726	0.0276194	114
0.15431	0.00845	0.03249	0.09025		445.002	0.320457	0.030385	52	0.383696	0.012524	69	0.166555	0.0247436	38	0.320228	0.0275505	114
0.09989	0.31259	0.01671	0.06438		446.002	0.320315	0.030332	52	0.383486	0.0125013	69	0.167271	0.0246686	38	0.319749	0.0275197	114
0.06391	0.06724	0.02952	0.17933		447.001	0.319726	0.030353	52	0.383392	0.0124799	69	0.166624	0.0246651	38	0.318418	0.0274325	114
0.10828	0.08028	0.02916	0.12293		448.001	0.320112	0.030311	52	0.383315	0.0124716	69	0.166457	0.0246482	38	0.317751	0.0273828	114
0.30912	0.07533	0.02997	0.08287		449.001	0.320219	0.030369	52	0.382738	0.0124559	69	0.166269	0.0246456	38	0.317145	0.0273042	114
0.03661	0.0419	0.0306	0.06968		450.001	0.320096	0.030346	52	0.382691	0.0124357	69	0.166997	0.0246096	38	0.316447	0.0272663	114
0.04464	0.04853	0.0303	0.20137		451.001	0.319622	0.030348	52	0.382549	0.0124283	69	0.166318	0.0245345	38	0.315951	0.0272133	114
0.11717	0.06417	0.0287	0.0452		452.001	0.319284	0.030282	52	0.382096	0.012394	69	0.165576	0.0245424	38	0.31553	0.0271433	114
0.13229	0.09914	0.02752	0.07547		453	0.320429	0.0303	52	0.381405	0.0123836	69	0.166271	0.0245355	38	0.314665	0.0270786	114
0.08078	0.06077	0.02361	0.04331		454	0.319323	0.030246	52	0.381183	0.0123656	69	0.165142	0.024516	38	0.31419	0.0270453	114
0.11843	0.08382	0.03399	0.08737		455.001	0.319485	0.030241	52	0.381179	0.0123516	69	0.166276	0.024483	38	0.313788	0.0269568	114
0.07736	0.07661	0.01282	0.13164		456	0.319243	0.030246	52	0.380554	0.0123402	69	0.165239	0.0244733	38	0.312704	0.0269432	114
0.08484	0.06461	0.03594	0.14521		457.001	0.319387	0.03024	52	0.380552	0.0123243	69	0.164809	0.0244638	38	0.31225	0.0268628	114
0.113	0.06961	0.01919	0.13614		458	0.319265	0.030273	52	0.380315	0.0123091	69	0.165162	0.0244689	38	0.311996	0.0268586	114
0.08639	0.10534	0.01108	0.15207		459.002	0.318779	0.030213	52	0.379535	0.0122872	69	0.164855	0.0244062	38	0.311821	0.0267573	114
0.0871	0.03814	0.02777	0.12872		460.001	0.318771	0.030209	52	0.379523	0.0122702	69	0.16419	0.0244446	38	0.310987	0.0267147	114
0.10298	0.04916	0.03177	0.12901		461.001	0.318993	0.030182	52	0.379077	0.0122492	69	0.164637	0.0243613	38	0.310046	0.0266803	114
0.09915	0.0831	0.04363	0.07965		462.001	0.318931	0.030206	52	0.378803	0.0122368	69	0.164166	0.0243269	38	0.309791	0.0266254	114
0.09982	0.03265	0.02931	0.07116		463	0.318838	0.03016	52	0.37843	0.0122143	69	0.163794	0.0243747	38	0.309417	0.0265927	114
0.1071	0.06276	0.0204	0.04117		464.001	0.318762	0.030189	52	0.377822	0.012199	69	0.163677	0.0243296	38	0.30874	0.0265499	114
0.11714	0.07621	0.0195	0.07787		465.001	0.319227	0.030218	52	0.377615	0.0121848	69	0.164066	0.0242583	38	0.307882	0.026484	114
0.0854	0.08688	0.01701	0.09978		466.001	0.319135	0.030248	52	0.377492	0.0121674	69	0.16426	0.0242184	38	0.307243	0.0264163	114
0.08075	0.07534	0.02844	0.14098		467	0.31872	0.030256	52	0.376935	0.0121426	69	0.164437	0.0242662	38	0.306158	0.0263251	114
0.06314	0.02915	0.02209	0.12468		468.002	0.318243	0.030162	52	0.375971	0.012122	69	0.164225	0.02419	38	0.306168	0.0262791	114
0.10405	0.06706	0.03574	0.12083		469.001	0.318653	0.030175	52	0.375803	0.0121167	69	0.163334	0.0241854	38	0.305158	0.0262157	114
0.07156	0.05389	0.02418	0.15187		470.001	0.318501	0.030147	52	0.375375	0.0120922	69	0.163563	0.024139	38	0.304621	0.0261366	114
0.07349	0.04777	0.02087	0.11914		471.001	0.31847	0.030124	52	0.375411	0.0120868	69	0.163255	0.0242142	38	0.30455	0.0260846	114
0.36384	0.03916	0.03277	0.09942		472	0.318011	0.030063	52	0.374469	0.0120604	69	0.163165	0.024179	38	0.303307	0.0260404	114
0.18773	0.06889	0.01907	0.14345		473	0.318121	0.03021	52	0.374383	0.0120514	69	0.163193	0.0241544	38	0.302824	0.025959	114
0.10596	0.05514	0.03684	0.17149		474	0.318207	0.030175	52	0.374503	0.0120407	69	0.162064	0.0240994	38	0.302369	0.0259271	114
0.08442	0.09329	0.01786	0.16127		475	0.317802	0.030151	52	0.374134	0.0120199	69	0.161941	0.024098	38	0.301764	0.0258491	114
0.05807	0.10705	0.02126	0.17834		476.001	0.317837	0.030134	52	0.373251	0.0119989	69	0.162335	0.0240695	38	0.300648	0.0258011	114
0.11871	0.09035	0.03058	0.14053		477	0.318151	0.03014	52	0.373501	0.011988	69	0.162254	0.0240516	38	0.300989	0.0257699	114
0.15763	0.08047	0.02091	0.37582		478	0.31802	0.030159	52	0.372854	0.0119719	69	0.161296	0.0240254	38	0.299996	0.0257286	114
0.09919	0.07047	0.01867	0.12747		479.001	0.318404	0.030153	52	0.372502	0.0119487	69	0.161181	0.0240636	38	0.299291	0.0256879	114
0.30306	0.06381	0.00536	0.05464		480	0.317462	0.030144	52	0.371896	0.0119447	69	0.161379	0.0240363	38	0.299216	0.0256498	114
0.07985	0.06746	0.02539	0.08095		481	0.317474	0.03008	52	0.371639	0.0119342	69	0.160287	0.024032	38	0.298142	0.0255874	114
0.135	0.11615	0.02327	0.13877		482.001	0.317486	0.030095	52	0.371261	0.0119174	69	0.160464	0.0239682	38	0.297312	0.0255207	114
0.05103	0.1268	0.02759	0.14245		483	0.317407	0.030035	52	0.371517	0.0118977	69	0.160723	0.0239966	38	0.296989	0.0254705	114
0.03835	0.11764	0.02975	0.14631		484	0.316937	0.030067	52	0.370491	0.0118899	69	0.160284	0.0239246	38	0.296494	0.0254536	114
0.09739	0.13045	0.01661	0.15946		485	0.317239	0.030024	52	0.370644	0.0118695	69	0.160523	0.023891	38	0.295984	0.0254001	114
0.12998	0.09559	0.02625	0.10466		486.001	0.317107	0.030008	52	0.369953	0.0118518	69	0.16043	0.0238816	38	0.295731	0.0253357	114
0.08796	0.08161	0.02067	0.12794		487	0.317366	0.030015	52	0.369944	0.0118396	69	0.160108	0.0238964	38	0.294949	0.0252714	114
0.06281	0.0481	0.03227	0.12766		488.001	0.317134	0.030052	52	0.369198	0.0118168	69	0.159356	0.0238415	38	0.2943	0.0252193	114
0.03329	0.07171	0.02154	0.11114		489	0.317298	0.030067	52	0.369041	0.0118121	69	0.159353	0.0238739	38	0.294307	0.0251831	114
0.09199	0.0801	0.02798	0.12845		490	0.316693	0.030077	52	0.368948	0.0117965	69	0.159798	0.023852	38	0.293342	0.0251013	114
0.08416	0.09552	0.02594	0.19277		491.002	0.316002	0.030042	52	0.368876	0.0117831	69	0.159454	0.0237842	38	0.29301	0.0250671	114
0.06224	0.05885	0.02321	0.11071		491.999	0.316528	0.030027	52	0.368046	0.0117747	69	0.158988	0.0238107	38	0.292979	0.0250064	114
0.10488	0.0768	0.02323	0.03296		493.001	0.316948	0.030035	52	0.367999	0.0117568	69	0.159184	0.0237981	38	0.291673	0.0249697	114
0.08581	0.06429	0.03154	0.0881		494	0.316286	0.030028	52	0.367218	0.011745	69	0.158921	0.0237534	38	0.291106	0.0249048	114
0.07437	0.10382	0.01588	0.12006		495.001	0.315992	0.029986	52	0.366946	0.0117328	69	0.158697	0.0237849	38	0.290412	0.0248832	114
0.0882	0.29871	0.02516	0.09693		496.001	0.316222	0.030001	52	0.367002	0.0117128	69	0.158274	0.0237066	38	0.290184	0.024798	114
0.04491	0.06401	0.01604	0.12604		497	0.316308	0.029977	52	0.365995	0.011702	69	0.157939	0.0237403	38	0.290117	0.0247246	114
0.05725	0.05995	0.02749	0.10651		498.001	0.316234	0.029957	52	0.366139	0.0116848	69	0.158202	0.0236741	38	0.2893	0.0247216	114
0.0656	0.05623	0.03343	0.10911		499	0.315388	0.02991	52	0.366082	0.0116876	69	0.158604	0.0236606	38	0.288075	0.0246496	114
0.07281	0.06323	0.01858	0.14282		499.999	0.315928	0.029948	52	0.365754	0.0116693	69	0.158089	0.023685	38	0.287962	0.0245884	114
0.03329	0.06172	0.02537	0.07051		501	0.315708	0.029912	52	0.365449	0.0116559	69	0.158043	0.0236219	38	0.287802	0.0245229	114
0.08353	0.07335	0.0285	0.09136		502	0.315381	0.029905	52	0.36527	0.0116389	69	0.157896	0.0236933	38	0.286674	0.0244445	114
0.09157	0.05924	0.01432	0.06533		503	0.315276	0.029946	52	0.364455	0.0116189	69	0.157668	0.0236679	38	0.285936	0.0244374	114
0.10501	0.07273	0.02659	0.0387		504.001	0.316033	0.029964	52	0.364473	0.0115993	69	0.157494	0.0236374	38	0.285651	0.0243732	114
0.06197	0.08958	0.02712	0.12681		505	0.315345	0.029861	52	0.364369	0.0115867	69	0.156691	0.0235916	38	0.285527	0.0243001	114
0.08374	0.08635	0.02756	0.14642		506	0.315056	0.029868	52	0.363862	0.011575	69	0.156691	0.023653	38	0.284978	0.0242365	114
0.07045	0.04813	0.0245	0.1087		507	0.315388	0.029893	52	0.363723	0.0115666	69	0.156887	0.0235725	38	0.28469	0.0241788	114
0.11398	0.06931	0.02163	0.09858		508	0.315381	0.029975	52	0.363199	0.0115466	69	0.156765	0.023523	38	0.283834	0.0241142	114
0.11343	0.07815	0.02258	0.08072		508.999	0.315031	0.029886	52	0.36332	0.0115304	69	0.156716	0.0235638	38	0.283307	0.0240716	114
0.06645	0.06614	0.02897	0.10821		509.999	0.315571	0.029835	52	0.363114	0.0115284	69	0.156008	0.0235404	38	0.282921	0.0239954	114
0.11794	0.07319	0.01064	0.12869		511	0.315395	0.029884	52	0.362859	0.0115249	69	0.156422	0.0235224	38	0.282224	0.0239456	114
0.08867	0.07645	0.00974	0.11116		511.999	0.315083	0.029894	52	0.362514	0.0115066	69	0.156731	0.0235252	38	0.281516	0.023863	114
0.09895	0.07765	0.03023	0.10732		513	0.315085	0.029878	52	0.362678	0.0115045	69	0.155269	0.023491	38	0.281503	0.0238341	114
0.07487	0.07432	0.0344	0.1082		514	0.315072	0.029811	52	0.361213	0.0114901	69	0.155697	0.0234696	38	0.280346	0.0237765	114
0.08172	0.21165	0.0305	0.15859		515	0.31483	0.029818	52	0.361895	0.0114857	69	0.155587	0.023449	38	0.280405	0.0237522	114
0.05976	0.03438	0.02875	0.16796		515.999	0.314299	0.029772	52	0.361699	0.011478	69	0.155092	0.0233978	38	0.279471	0.0236554	114
0.11739	0.08037	0.02628	0.13594		516.999	0.314867	0.029752	52	0.361392	0.0114699	69	0.155447	0.0233835	38	0.279561	0.0236114	114
0.10074	0.06421	0.02766	0.09684		518	0.314333	0.029761	52	0.361164	0.0114675	69	0.154932	0.0233773	38	0.278758	0.0235596	114
0.07683	0.0951	0.0135	0.08159		519	0.314574	0.029727	52	0.360979	0.0114606	69	0.154168	0.0233514	38	0.278287	0.0235026	114
0.05687	0.06215	0.02366	0.07579		519.999	0.31492	0.029764	52	0.360316	0.0114504	69	0.154544	0.023298	38	0.277878	0.0234563	114
0.20169	0.06631	0.03366	0.17946		521	0.31445	0.029763	52	0.360303	0.0114396	69	0.15457	0.0233506	38	0.277031	0.0234157	114
0.31758	0.07021	0.01675	0.10322		521.999	0.314455	0.029665	52	0.360501	0.0114326	69	0.1541	0.0233311	38	0.276625	0.0233456	114
0.03998	0.06678	0.03324	0.13105		523	0.314359	0.029711	52	0.360017	0.0114201	69	0.153851	0.0232885	38	0.276371	0.0233276	114
0.07114	0.08075	0.02021	0.11689		523.999	0.314334	0.029735	52	0.359534	0.0114088	69	0.15366	0.0232372	38	0.275261	0.0232571	114
0.10123	0.01846	0.06714	0.03749		524.999	0.314653	0.029756	52	0.35994	0.0114045	69	0.153942	0.0232503	38	0.275379	0.0232127	114
0.10191	0.07166	0.03128	0.08257		526	0.314	0.029738	52	0.359174	0.0113958	69	0.153784	0.0231884	38	0.274717	0.0231492	114
0.0732	0.05367	0.0319	0.13786		527	0.314084	0.029813	52	0.359	0.011385	69	0.15371	0.0232342	38	0.274076	0.0231328	114
0.12651	0.05245	0.0209	0.09903		528	0.313412	0.029663	52	0.358506	0.011377	69	0.153197	0.0232239	38	0.274419	0.0230748	114
0.05615	0.10545	0.0289	0.14849		528.999	0.314235	0.029696	52	0.358371	0.0113593	69	0.15258	0.0232381	38	0.27372	0.0230269	114
0.07325		0.03046	0.13029		529.999	0.314042	0.029751	52	0.358587	0.0113377	69	0.152666	0.0232453	38	0.273205	0.0229568	114
0.11218		0.02483	0.08624		531	0.31448	0.029748	52	0.357578	0.0113259	69	0.152767	0.0231435	38	0.272136	0.0229445	114
0.08083		0.02705	0.15034		532	0.313214	0.029743	52	0.358078	0.0113103	69	0.152944	0.0231272	38	0.271699	0.0228931	114
0.05803		0.02019	0.1596		532.999	0.313604	0.029717	52	0.357582	0.0112866	69	0.15226	0.0231184	38	0.271046	0.0228268	114
0.08435		0.01592	0.13698		533.999	0.313224	0.029701	52	0.357145	0.0112707	69	0.152332	0.023078	38	0.271139	0.022766	114
0.02372		0.02868	0.0897		534.999	0.313452	0.029706	52	0.357143	0.0112554	69	0.152531	0.0231396	38	0.271136	0.0227429	114
0.06168		0.02999	0.14632		536	0.313635	0.029739	52	0.356938	0.0112472	69	0.151953	0.0230775	38	0.270116	0.0226572	114
0.07831		0.0336	0.12217		536.999	0.313335	0.029698	52	0.356202	0.0112305	69	0.152304	0.0230874	38	0.27001	0.0226075	114
0.07111		0.02449	0.19111		537.999	0.313462	0.029726	52	0.35602	0.0112217	69	0.152068	0.02303	38	0.269255	0.022566	114
0.06808		0.02775	0.09523		539	0.313365	0.029651	52	0.355922	0.0112073	69	0.152173	0.0230195	38	0.269167	0.0225068	114
0.08481		0.03912	0.13536		539.999	0.312756	0.029679	52	0.355667	0.0111952	69	0.151801	0.0230316	38	0.267977	0.0224442	114
0.05331		0.03792	0.06676		540.999	0.313249	0.029694	52	0.35609	0.0111868	69	0.150961	0.0230098	38	0.268123	0.0224068	114
0.05912		0.02659	0.12634		541.999	0.312774	0.029613	52	0.355711	0.0111699	69	0.151346	0.0229558	38	0.267231	0.0223504	114
0.04945		0.03136	0.09195		542.999	0.313193	0.029658	52	0.355248	0.0111643	69	0.151044	0.0229842	38	0.267073	0.0223017	114
0.07414		0.02723	0.10455		544	0.312761	0.029578	52	0.354761	0.0111533	69	0.150731	0.0229633	38	0.26662	0.0222163	114
0.06309		0.02599	0.03086		545	0.312445	0.029548	52	0.355189	0.0111357	69	0.1512	0.0229306	38	0.266066	0.0221768	114
0.06031		0.02393	0.14348		545.999	0.312397	0.029573	52	0.354579	0.011125	69	0.150948	0.022913	38	0.266072	0.0221224	114
0.08941		0.03425	0.17021		546.999	0.312607	0.029565	52	0.354036	0.0111103	69	0.150928	0.0229105	38	0.264863	0.0220666	114
0.03307		0.02961	0.18886		547.999	0.312195	0.02957	52	0.354069	0.0111019	69	0.150971	0.0228772	38	0.264778	0.022015	114
0.08902		0.02247	0.13937		548.999	0.311946	0.029534	52	0.354055	0.0110887	69	0.150358	0.0228983	38	0.264673	0.022023	114
0.12262		0.02812	0.2249		549.999	0.31194	0.029542	52	0.353646	0.0110814	69	0.150304	0.0228589	38	0.263165	0.0219509	114
0.20217		0.02965	0.16857		551	0.31256	0.029579	52	0.353384	0.0110666	69	0.150344	0.0228803	38	0.262825	0.0219093	114
0.0542		0.0293	0.12143		551.999	0.311493	0.029484	52	0.352999	0.0110414	69	0.150493	0.0228969	38	0.262621	0.0218631	114
0.12005		0.02058	0.09957		552.999	0.311997	0.029474	52	0.353053	0.0110359	69	0.149524	0.0228471	38	0.262013	0.0218154	114
0.07607		0.03253	0.04241		553.999	0.31174	0.029431	52	0.352772	0.0110209	69	0.150161	0.0228095	38	0.261898	0.0217753	114
0.05432		0.00925	0.14482		554.999	0.311994	0.029462	52	0.352027	0.0110105	69	0.149853	0.0228064	38	0.261474	0.0216958	114
0.03439		0.0235	0.16521		556	0.312209	0.029435	52	0.351496	0.0109929	69	0.149526	0.0228142	38	0.261132	0.0216607	114
0.09226		0.02993	0.14176		556.999	0.311801	0.029411	52	0.351991	0.0109828	69	0.149804	0.0227716	38	0.260176	0.0216245	114
0.04954		0.02413	0.13465		557.999	0.311677	0.029419	52	0.351796	0.0109623	69	0.149007	0.0227806	38	0.259928	0.0215419	114
0.06378		0.00925	0.1359		558.999	0.311311	0.029363	52	0.351484	0.0109522	69	0.149038	0.0228113	38	0.259137	0.0215213	114
0.10012		0.03744	0.12743		559.999	0.310987	0.029331	52	0.350585	0.0109352	69	0.149663	0.022702	38	0.259142	0.0214944	114
0.08056		0.02067	0.15046		560.999	0.311274	0.029394	52	0.350588	0.0109182	69	0.148485	0.0227429	38	0.25848	0.0214881	114
0.10311		0.0407	0.12143		561.999	0.311241	0.029344	52	0.350502	0.010908	69	0.148972	0.0227201	38	0.258341	0.0214469	114
0.2292		0.02936	0.12245		563	0.31198	0.029391	52	0.349459	0.0108906	69	0.148459	0.0227091	38	0.257986	0.0213913	114
0.08006		0.03833	0.12123		563.998	0.309984	0.029271	52	0.349922	0.0108809	69	0.148487	0.022694	38	0.257008	0.0213217	114
0.05533		0.0425	0.14586		564.999	0.310762	0.029345	52	0.349524	0.0108612	69	0.14872	0.0226766	38	0.256863	0.021291	114
0.10715		0.00526	0.20806		565.999	0.310475	0.029353	52	0.349228	0.0108552	69	0.148654	0.0226063	38	0.255941	0.0212334	114
0.05866		0.023	0.15883		566.999	0.311078	0.029316	52	0.349443	0.010845	69	0.148025	0.0226359	38	0.256085	0.0212289	114
0.03737		0.01873	0.1339		567.999	0.311134	0.029352	52	0.349168	0.0108327	69	0.148154	0.0226524	38	0.255213	0.0211839	114
0.08099		0.035	0.07502		568.999	0.311315	0.029308	52	0.34886	0.0108201	69	0.147771	0.0225726	38	0.25492	0.0211346	114
0.08538		0.04155	0.06742		569.999	0.310722	0.029325	52	0.348189	0.0107977	69	0.148193	0.0225929	38	0.254783	0.0210668	114
0.07834		0.016	0.13757		570.999	0.310654	0.029331	52	0.348237	0.0107921	69	0.147388	0.0225694	38	0.254372	0.0210492	114
0.07929		0.02137	0.11387		571.999	0.310581	0.029348	52	0.347582	0.0107745	69	0.147477	0.0225108	38	0.254193	0.0210324	114
0.06109		0.03074	0.14478		572.999	0.310236	0.029324	52	0.347702	0.0107636	69	0.147496	0.02248	38	0.253773	0.0209777	114
0.09375		0.0418	0.13886		573.999	0.310283	0.029258	52	0.347282	0.0107572	69	0.14801	0.0225102	38	0.252914	0.0209324	114
0.05318		0.01866	0.21296		574.999	0.310468	0.029352	52	0.3471	0.0107484	69	0.14691	0.0225165	38	0.252738	0.0208937	114
0.10045		0.03196	0.15274		575.999	0.310702	0.029323	52	0.346988	0.0107247	69	0.146952	0.0225101	38	0.252271	0.0208491	114
0.08144		0.01535	0.11362		576.999	0.31037	0.02934	52	0.346575	0.0107147	69	0.146507	0.0225274	38	0.251793	0.0208002	114
0.13255		0.02767	0.07565		577.999	0.310517	0.02932	52	0.346005	0.0107087	69	0.146144	0.0224861	38	0.251415	0.0207392	114
0.06632		0.05825	0.18837		579.001	0.310385	0.029359	52	0.346286	0.0106987	69	0.14674	0.0224812	38	0.251158	0.020714	114
0.07061		0.03763	0.1925		579.999	0.310728	0.029331	52	0.345614	0.0106822	69	0.145988	0.0225133	38	0.251075	0.0206732	114
0.06206		0.03101	0.13219		580.999	0.310773	0.029337	52	0.34535	0.0106671	69	0.146304	0.0224029	38	0.250562	0.0206562	114
0.11275		0.02523			581.999	0.310684	0.029366	52	0.345228	0.0106554	69	0.145433	0.0224158	38	0.250126	0.0206306	114
0.16079		0.00501			582.998	0.310227	0.02935	52	0.345392	0.0106499	69	0.145516	0.0224315	38	0.249451	0.0205884	114
0.2891		0.01259			584.002	0.310904	0.029378	52	0.34478	0.0106372	69	0.14571	0.0224456	38	0.248712	0.0205436	114
0.08299		0.03474			584.999	0.310444	0.02935	52	0.344796	0.0106247	69	0.146131	0.0223529	38	0.248417	0.0205244	114
0.05172		0.0388			585.999	0.310037	0.029359	52	0.344023	0.0106028	69	0.145388	0.0223272	38	0.248495	0.0204649	114
0.10206		0.0358			586.999	0.310048	0.029339	52	0.344102	0.0105922	69	0.145362	0.0223473	38	0.247843	0.0204493	114
0.06737		0.0115			587.998	0.310054	0.02934	52	0.343698	0.0105792	69	0.144762	0.0223257	38	0.24743	0.0204013	114
0.07099		0.0212			588.999	0.309898	0.029326	52	0.343275	0.0105537	69	0.144743	0.0223381	38	0.246314	0.0203571	114
0.06715		0.03737			589.999	0.309875	0.029355	52	0.343322	0.0105465	69	0.144992	0.0222736	38	0.2463	0.0203197	114
0.12565		0.03949			590.999	0.309499	0.02933	52	0.343045	0.0105413	69	0.144704	0.0222859	38	0.246262	0.0202975	114
0.0557		0.02757			591.999	0.309578	0.029316	52	0.342824	0.0105172	69	0.144731	0.0222486	38	0.245883	0.0202363	114
0.07482		0.03569			592.998	0.30991	0.02924	52	0.342861	0.0105133	69	0.144437	0.0222508	38	0.245195	0.0201953	114
0.0803		0.04245			593.998	0.309828	0.029272	52	0.341698	0.0104954	69	0.144173	0.0221913	38	0.244692	0.0201495	114
0.05926		0.02193			594.999	0.309348	0.029264	52	0.341798	0.0104952	69	0.14376	0.0222051	38	0.244277	0.0201176	114
0.07552		0.01722			595.999	0.309535	0.029282	52	0.341717	0.0104787	69	0.143938	0.0221837	38	0.243879	0.0200533	114
0.04977		0.0387			596.998	0.310008	0.029325	52	0.341694	0.0104727	69	0.143865	0.0221947	38	0.24294	0.0200004	114
0.06458		0.03372			597.999	0.309229	0.029238	52	0.341765	0.0104669	69	0.143587	0.0221042	38	0.243108	0.019973	114
0.13945		0.0313			598.998	0.309345	0.029288	52	0.341118	0.010447	69	0.143448	0.0221009	38	0.242248	0.0199084	114
0.09149		0.04876			599.998	0.309258	0.029313	52	0.340475	0.0104319	69	0.143728	0.0221289	38	0.242017	0.0198885	114
0.0458		0.04567
0.1425		0.03147
0.02787		0.03515
0.13512		0.03565
0.08798		0.03743
0.04948		0.04157
0.06643		0.03368
0.12693		0.01354
0.10799		0.03687
0.07083		0.03594
0.12309		0.04458
0.06328		0.03621
0.06246		0.033
0.07118		0.01752
0.04108		0.00872
0.11429		0.04518
0.30573		0.00556
0.09044		0.04304
0.08249		0.03524
0.10622		0.025
0.03119		0.0402
0.10839		0.03289
0.08481		0.028
0.0626		0.01044
0.11113		0.03056
0.02751		0.03994
0.06452		0.04436
0.09957		0.0401
0.0748		0.05199
0.13326		0.03459
0.15498		0.03518
0.10644		0.03897
0.06884		0.03209
0.10603		0.04194
0.11206		0.03181
0.14758		0.0282
0.14956		0.02947
0.05318		0.04143
0.08218		0.0566
0.09756		0.03628
0.13999		0.05779
0.07969		0.00711
0.10905		0.04521
0.0505		0.03901
0.16486		0.09028
0.06247		0.02979
0.07263		0.0439
0.28865		0.01409
0.04256		0.0896
0.11717		0.04923
0.1677		0.03238
0.28039		0.03555
0.3017		0.03618
0.08053		0.01661
0.13246		0.0665
0.09504		0.04926
0.08556		0.03445
0.11152		0.05429
0.13382		0.06018
0.08283		0.05205
0.07548		0.03629
0.09162		0.04998
0.11025		0.05918
0.15055		0.05211
0.09888		0.02115
0.04409		0.03969
0.14988		0.02051
0.09429		0.01622
0.0967		0.04229
0.0701		0.06267
0.13547		0.02404
0.14867		0.0528
0.23304		0.05835
0.09643		0.01422
0.15897		0.03803
0.07999		0.03774
0.10386		0.03356
0.11168		0.0517
0.16995		0.03314
0.07348		0.03657
0.05948		0.0567
0.06508		0.04589
0.06211		0.03078
0.0895		0.02893
0.16317		0.04025
0.11996		0.04806
0.1389		0.02722
0.08099		0.01222
0.216		0.03535
0.05116		0.01486
0.06514		0.02727
0.0645		0.01387
0.11362		0.02609
0.08457		0.02761
0.05971		0.05403
0.05544		0.02154
0.06902		0.03285
0.10055		0.04722
0.19673		0.02027
0.11026		0.02618
0.04591		0.04885
0.08193		0.02869
0.09491		0.02857
0.09729		0.02337
0.12601		0.03192
0.06015		0.02158
0.09315		0.03061
0.0554		0.02357
0.06712		0.05173
0.07646		0.03127
0.13405		0.04314
0.08412		0.04736
0.10272		0.01321
0.06729		0.03373
0.0574		0.05484
0.0555		0.00798
0.14955		0.02428
0.09516		0.04795
0.0858		0.02544
0.22907		0.01375
0.2296		0.04021
0.09498		0.04351
0.06817		0.03529
0.07797		0.02925
0.07528		0.0356
0.13704		0.04244
0.08898		0.02895
0.06992		0.03739
0.10834		0.04106
0.10734		0.037
0.04597		0.03351
0.28169		0.0376
0.01276		0.00725
0.13828		0.03842
0.0897		0.05385
0.12529		0.03557
0.07161		0.03923
0.16545		0.05763
0.13097		0.03667
0.09687		0.01697
0.10478		0.023
0.19193		0.01924
0.14133		0.0502
0.22877		0.03831
0.07843		0.04103
0.1061		0.01889
0.12758		0.00632
0.0882		0.03298
0.13347		0.03248
0.09351		0.03467
0.12877		0.02364
0.10338		0.01387
0.04886		0.03136
0.43427		0.03365
0.11694		0.03418
0.03918		0.04661
0.27738		0.01263
0.06169		0.02752
0.09802		0.01252
0.10463		0.02628
0.05434		0.02952
0.12368		0.0372
0.11554		0.03983
0.15843		0.04511
0.10962		0.03023
0.09154		0.03798
0.12173		0.01026
0.11961		0.00574
0.08772		0.00941
0.10863		0.01774
0.14314		0.02111
0.11939		0.04917
0.16857		0.03819
0.22779		0.02384
0.10527		0.01728
0.06321		0.02928
0.07391		0.02975
0.09175		0.02988
0.13073		0.03351
0.10095		0.07292
0.05882		0.0208
0.0695		0.02925
0.12943		0.03774
0.06832		0.01261
0.17805		0.0618
0.07113		0.03069
0.05345		0.01618
0.1252		0.03682
0.09854		0.02688
0.08585		0.03381
0.0986		0.02539
0.0658		0.03175
0.15446		0.02865
0.09564		0.01274
0.10311		0.02902
0.09741		0.02971
0.09824		0.01207
0.08367		0.03812
0.07725		0.04969
0.20078		0.03546
0.09153		0.02826
0.06044
0.13691
0.07168
0.10223
0.13268
0.07684
0.07203
0.04428
0.13512
0.21834
0.08774
0.10822
0.11914
0.10447
0.08842
0.06901
0.15336
0.1454
0.10644
0.09503
0.144
0.04552
0.06847
0.0889
0.09231
0.08745
0.12598
0.08049
0.08815
0.21329
0.06077
0.08514
0.16121
0.07529
0.07382
0.08697
0.09866
0.08323
0.09574
0.17114
0.06499
0.08012
0.04829
0.05618
0.07027
0.17214
0.12154
0.08132
0.10583
0.12748
0.11465
0.12978
0.19878
0.02067
0.1174
0.09146
0.06261
0.14017
0.16334
0.05038
0.10525
0.03753
0.09844
0.0844
0.3783
0.12797
0.1514
0.05162
0.1181
0.1087
0.09752
0.19801
0.10476
0.08211
0.1308
0.0879
0.10677
0.09765
0.08179
0.09722
0.15029
0.11602
0.12146
0.11152
0.14218
0.12191
0.14819
0.045
0.11729
0.05687
0.07292
0.07598
0.08593
0.07948
0.1057
0.12882
0.1534
0.10147
0.05274
0.08975
0.14082
0.12935
0.11555
0.05103
0.1215
0.12531
0.08559
0.08809
0.08981
0.05735
0.06889
0.16042
0.12295
0.04514
0.15685
0.10109
0.07243
0.16564
0.16823
0.1097
0.11941
0.09465
0.16328
0.35968
0.14868
0.03379
0.17005
0.11157
0.1146
0.08676
0.03877
0.09725
0.13703
0.12685
0.10204
0.08346
0.03193
0.10087
0.15483
0.11713
0.09365
0.16372
0.15158
0.04253
0.10235
0.10285
0.07234
0.12702
0.08871
0.09505
0.11519
0.14516
0.07872
0.04277
0.10362
0.07911
0.04776
0.03713
0.10843
0.10945
0.08235
0.04737
0.05808
0.09107
0.08344
0.11491
0.06369
0.0915
0.06303
0.04723
0.09036
0.07429
0.06001
0.08844

## Sheet: Fig 1E
dFmax/Fmin
FRCaMPi	jRGECO1a	XCaMP-R	K-GECO1
1.1543	1.12923	0.950351	0.384
1.31342	1.26242	1.16222	0.296043
1.13546	1.80679	1.4334	0.258495
1.18961	0.726064	1.566	0.371724
1.78283	0.966192	1.57506	0.964286
1.94084	0.80395	1.46956	0.439951
1.58497	0.960582	0.911036	0.410058
3.66759	0.825095	1.01937	0.35686
1.95226	0.760194	1.63118	0.807018
2.09159	0.742834	0.72949	0.258794
2.53571	1.02789	0.993939	1.0537
3.29119	0.859534	0.638667	0.582354
4.19856	0.923853	1.62648	0.495993
23.9231	1.43365	1.75133	0.481794
4.07923	2.41221	2.17949	0.454151
1.54264	0.359712	1.82892	0.519564
5.26921	1.00444	2.89683	0.492083
1.62728	5.51282	1.73222	0.414053
1.5454	3.25543	1.22874	0.685751
1.39948	4.63044	0.998113	0.459309
1.51403	1.33185	1.37974	0.356133
2.19863	2.15333	1.30307	0.51784
3.55843	4.23498	1.91183	0.436365
3.91137	6.5978	2.00209	0.457667
2.68339	1.58577	1.03541	0.497739
4.40123	1.98676	1.08819	0.435054
3.32643	2.11496	0.840099	0.839125
3.36863	2.72162	0.846371	0.536473
3.04104	1.23508	0.766302	0.478489
3.88601	0.71569	0.653508	0.426496
3.16232	0.688129	1.93704	0.394237
3.7899	1.08845	1.70736	0.331976
3.58017	0.413892	1.21157	0.584121
3.71529	0.615182	0.842431	0.597972
2.96264	0.677576	1.4967	0.516933
6.35072	4.33114	0.747685	0.509101
3.00078	0.728989	2.00631	0.541651
0.85554	3.01778	1.72234	0.436283
2.39892	2.17071	1.5497	0.474311
13.2654	1.72888	0.853659	0.540029
4.4293	1.8095	0.738918	0.540883
4.60815	1.82314	2.67866	0.596171
0.839587	1.6668	1.16231	0.463526
1.0862	2.38469	1.54034	0.545695
3.11082	1.33801	1.84765	0.386714
5.53585	1.71772	1.81688	0.410512
1.80066	0.564225	0.49428	0.418457
3.40013	0.662446	0.910183	0.660622
3.7822	0.695055	2.17105	0.70963
3.11098	1.38255	1.02353	0.561654
		1.27997	0.532
		0.723638	1.09205
		0.414598	0.968426
		1.41404
		0.808584
		1.03859
		1.52501
		1.1139
		1.27606
		1.12253
		1.40407
		1.15545
		1.12976
		1.25282
		0.828484
		1.44692
		1.71917
		0.658019
		0.873068
		1.94823
		1.092

## Sheet: Fig 1F
K-GECO1		XCAMP-R		jRGECO1a		FRCaMPi
Basal fluorescence (a.u.)	dFmax/Fmin	Basal fluorescence (a.u.)	dFmax/Fmin	Basal fluorescence (a.u.)	dFmax/Fmin	Basal fluorescence (a.u.)	dFmax/Fmin
18.75	0.384	68.28	0.950351	19.5	1.12923	6.74	1.1543
13.14	0.296043	18.37	1.16222	6.44	1.26242	11.55	1.31342
8.24	0.258495	29.28	1.4334	11.49	1.80679	11	1.13546
14.5	0.371724	15.53	1.566	15.04	0.726064	12.71	1.18961
2.24	0.964286	25.18	1.57506	5.62	0.966192	7.69	1.78283
8.16	0.439951	16.59	1.46956	61.26	0.80395	3.55	1.94084
87.89	0.410058	56.54	0.911036	32.98	0.960582	6.12	1.58497
25.22	0.35686	16	1.01937	10.52	0.825095	3.61	3.66759
15.96	0.807018	5.26	1.63118	10.3	0.760194	8.17	1.95226
532.2	0.258794	9.02	0.72949	12.21	0.742834	7.97	2.09159
169.1	1.0537	3.3	0.993939	17.21	1.02789	2.52	2.53571
171.03	0.582354	7.5	0.638667	13.74	0.859534	14.87	3.29119
499.08	0.495993	5.06	1.62648	10.9	0.923853	12.49	4.19856
399.86	0.481794	7.52	1.75133	10.4	1.43365	0.91	23.9231
359.77	0.454151	9.75	2.17949	2.62	2.41221	5.68	4.07923
409.42	0.519564	4.91	1.82892	9.73	0.359712	30.41	3.11082
455.33	0.492083	3.78	2.89683	9.01	1.00444	13.53	5.53585
509.09	0.414053	11.95	1.73222	1.56	5.51282	172.77	1.80066
269.15	0.685751	8.35	1.22874	3.68	3.25543	31.44	3.40013
138.73	0.459309	10.6	0.998113	1.38	4.63044	83.38	3.7822
443.43	0.356133	109.6	1.37974	83.17	1.33185	49.74	3.11098
113.51	0.51784	68.73	1.30307	17.87	2.15333	64.02	1.54264
126.66	0.436365	24.27	1.91183	5.66	4.23498	18.87	5.26921
210	0.457667	14.34	2.00209	3.63	6.5978	344.71	1.62728
232.19	0.497739	95.16	1.03541	214.47	1.58577	107.83	1.5454
195.47	0.435054	87.54	1.08819	22.65	1.98676	267.7	1.39948
38.85	0.839125	213.82	0.840099	32.88	2.11496	130.05	1.51403
145.04	0.536473	155.7	0.846371	25.11	2.72162	82.97	2.19863
249.18	0.478489	116.86	0.766302	340.4	1.23508	11.21	3.55843
132.17	0.426496	185.43	0.653508	454.82	0.71569	174.1	3.91137
1118.16	0.394237	25.89	1.93704	779.81	0.688129	332.4	2.68339
2204.74	0.331976	69.54	1.70736	88.41	1.08845	22.78	4.40123
490.07	0.584121	38.19	1.21157	627	0.413892	25.58	3.32643
97.63	0.597972	51.66	0.842431	905.83	0.615182	22.95	3.36863
351.09	0.516933	10.59	1.4967	483.09	0.677576	56.04	3.04104
392.81	0.509101	25.92	0.747685	36.54	4.33114	18.51	3.88601
440.69	0.541651	11.1	2.00631	70.44	0.728989	120.44	3.16232
206.93	0.436283	9.4	1.72234	68.05	3.01778	64.78	3.7899
266.26	0.474311	16.5	1.5497	41.18	2.17071	78.08	3.58017
548.6	0.540029	139.4	0.853659	69.6	1.72888	10.01	3.71529
150.55	0.540883	106.25	0.738918	37.27	1.8095	57.81	2.96264
132.68	0.596171	8.34	2.67866	59.37	1.82314	16.68	6.35072
216.32	0.463526	27.54	1.16231	24.79	1.6668	64.23	3.00078
155.27	0.545695	112.54	1.54034	19.73	2.38469	73.1	0.85554
204.57	0.386714	25.14	1.84765	37.81	1.33801	52.04	2.39892
438.55	0.410512	88.14	1.81688	15.41	1.71772	9.23	13.2654
570.07	0.418457	137.23	0.49428	644.14	0.564225	23.48	4.4293
275.74	0.660622	115.68	0.910183	647.63	0.662446	63.29	4.60815
27	0.70963	60.86	2.17105	680.55	0.695055	134.59	0.839587
98.94	0.561654	191.69	1.02353	47	1.38255	279.7	1.0862
77.5	0.532	48.97	1.27997
37.37	1.09205	122.81	0.723638
41.49	0.968426	449.52	0.414598
		77.65	1.41404
		175.9	0.808584
		43.53	1.03859
		29.79	1.52501
		35.03	1.1139
		31.66	1.27606
		29.38	1.12253
		109.56	1.40407
		136.38	1.15545
		23.89	1.12976
		31.01	1.25282
		205.87	0.828484
		26.94	1.44692
		75.81	1.71917
		82.49	0.658019
		119.67	0.873068
		47.9	1.94823
		16.63	1.092

## Sheet: Fig 2B
	K-GECO1			XCaMP-R			jRGECO1a			FRCaMPi				Inset 1AP peak dff
Time [s]	Mean	Sem	N	Mean	Sem	N	Mean	Sem	N	Mean	Sem	N		KGECO1	XCaMP-R	jRGECO1a	FRCaMPi
0	-0.00727	0.003519	52	0.028693	0.019831	8	-0.09004	0.024649	38	0.006879	0.004641	50		0.281484	0.512543	0.198908	0.470861
0.05	0.001948	0.002795	52	0.071909	0.028361	8	-0.093	0.026046	38	0.012693	0.00605	50		1.14644	1.27456	0.30189	0.37291
0.1	-0.00824	0.004299	52	-0.00446	0.034309	8	-0.04209	0.015633	38	0.004657	0.0034	50		0.382086	0.812653	0.319522	0.285626
0.15	0.004396	0.002734	52	0.009121	0.016725	8	-0.03815	0.014758	38	0.012395	0.004796	50		0.668507	1.0112	0.178682	0.379661
0.2	-0.00905	0.002236	52	0.01092	0.024472	8	-0.06995	0.019916	38	0.007839	0.002977	50		0.242144	1.08702	0.233936	0.506774
0.25	0.004867	0.002925	52	-0.03824	0.023287	8	-0.08198	0.021853	38	0.022681	0.005686	50		0.223499	0.780434	0.64025	0.368915
0.3	0.018146	0.00417	52	0.020817	0.030319	8	-0.0396	0.016286	38	0.005857	0.005266	50		0.300377	1.10392	0.439932	0.953523
0.35	0.015809	0.002536	52	0.02409	0.023085	8	-0.02073	0.015164	38	0.015564	0.004431	50		0.512331	0.9465	0.750253	0.327891
0.4	-0.00733	0.002817	52	0.020053	0.026123	8	-0.07321	0.020077	38	-0.01748	0.006494	50		0.552892		0.294225	0.551778
0.45	-0.00291	0.002555	52	0.0427	0.026882	8	-0.04686	0.013451	38	-0.00812	0.004642	50		0.493381		0.2915	0.981996
0.5	0.020258	0.003159	52	-0.01417	0.02025	8	-0.04964	0.016649	38	-0.00628	0.005141	50		0.395174		0.199639	0.115857
0.55	0.015923	0.003317	52	0.009835	0.022435	8	-0.00217	0.008021	38	-0.0162	0.005158	50		0.394823		0.328242	0.38518
0.6	0.000666	0.002139	52	0.001887	0.020906	8	-0.05703	0.01804	38	-0.00908	0.004754	50		0.533044		0.139125	0.293981
0.65	-0.00322	0.002295	52	0.065425	0.017035	8	-0.00098	0.001168	24	-0.00127	0.004339	50		0.359218		0.227696	0.116014
0.7	-0.00722	0.003362	52	-0.09475	0.029248	8	-0.00101	0.001055	24	0.002057	0.004602	50		0.248295		0.19919	1.04299
0.75	0.004949	0.002326	52	0.01121	0.024416	8	-0.00106	0.000772	24	-0.00686	0.004394	50		0.473105		0.258914	0.930788
0.8	-0.01145	0.003182	52	0.005459	0.035427	8	-0.00093	0.001283	24	-0.0046	0.003995	50		0.438868		0.326236	0.655265
0.85	-0.00984	0.00404	52	-0.01551	0.021939	8	-0.00502	0.000679	24	-0.01285	0.004293	50		0.254252		0.34229	0.880101
0.9	-0.00961	0.003264	52	-0.07073	0.025991	8	-0.00398	0.001145	24	-0.01343	0.007195	50		0.420464		0.349326	0.375791
0.95	-0.01082	0.002521	52	-0.08427	0.030759	8	0.000665	0.001062	24	-0.01495	0.004165	50		0.121557		0.494037	0.748953
1	0.025764	0.005827	52	0.070092	0.0298	8	0.086566	0.030534	38	-0.00641	0.009433	50		0.377885		0.371759	0.442252
1.05	0.148531	0.009334	52	0.242059	0.036557	8	0.145801	0.045647	38	0.161246	0.012801	50		0.375825		0.245323	0.342055
1.1	0.286002	0.013353	52	0.585544	0.09468	8	0.250473	0.060969	38	0.363208	0.025733	50		0.584013		0.308174	0.439126
1.15	0.378076	0.020365	52	0.717191	0.110482	8	0.368447	0.054597	38	0.461034	0.041104	50		0.316963		0.50077	0.583748
1.2	0.429503	0.022715	52	0.828473	0.103431	8	0.439288	0.055081	38	0.548321	0.059965	50		0.482481		0.681869	0.341563
1.25	0.467052	0.026513	52	0.784534	0.099325	8	0.442155	0.050085	38	0.615846	0.069622	50		0.525831		0.911707	0.308179
1.3	0.509581	0.030011	52	0.674084	0.097504	8	0.428303	0.048382	38	0.625851	0.071113	50		0.422813		0.629445	0.429996
1.35	0.482827	0.030356	52	0.65244	0.092557	8	0.462479	0.050057	38	0.664332	0.080359	50		0.433627		1.23683	0.498096
1.4	0.481556	0.031292	52	0.572282	0.093523	8	0.400148	0.042514	38	0.689282	0.084787	50		0.631614		1.21132	1.28402
1.45	0.480847	0.031804	52	0.439783	0.094039	8	0.346035	0.039802	38	0.701033	0.084006	50		0.48649		0.765928	0.497061
1.5	0.475497	0.031112	52	0.588557	0.071061	8	0.350532	0.036669	38	0.708405	0.084226	50		0.552258		0.240994	0.578716
1.55	0.468353	0.031778	52	0.533922	0.071977	8	0.364286	0.035	38	0.71604	0.087458	50		0.675305		0.649566	0.805333
1.6	0.457898	0.033269	52	0.519875	0.070335	8	0.314307	0.03368	38	0.706611	0.087024	50		0.628264		1.32551	1.31853
1.65	0.446352	0.034734	52	0.531312	0.099875	8	0.28381	0.030511	38	0.720099	0.086901	50		0.777991		1.30512	0.415816
1.7	0.445796	0.034607	52	0.525436	0.112685	8	0.29436	0.026792	38	0.700369	0.087569	50		0.423273		0.370871	0.476309
1.75	0.416476	0.034134	52	0.544313	0.066648	8	0.284643	0.027204	38	0.735147	0.093015	50		0.42534		0.964889	1.09401
1.8	0.414144	0.034962	52	0.479639	0.088075	8	0.246411	0.025045	38	0.710476	0.086524	50		0.377928		0.209376	0.610567
1.85	0.396856	0.034074	52	0.441976	0.092477	8	0.237857	0.021384	38	0.733422	0.09141	50		0.585366		0.427467	1.3617
1.9	0.390314	0.033436	52	0.479956	0.096815	8	0.231118	0.02204	38	0.735614	0.09435	50		1.69237			4.29008
1.95	0.378454	0.03326	52	0.41052	0.132063	8	0.187189	0.02195	38	0.733905	0.091958	50		0.737939			2.20204
2	0.363345	0.031286	52	0.503055	0.083208	8	0.198438	0.019193	38	0.731593	0.09092	50		0.550769			0.751314
2.05	0.363506	0.032296	52	0.406178	0.074822	8	0.198618	0.017032	38	0.744539	0.097454	50		0.716741			0.923066
2.1	0.335141	0.03132	52	0.383641	0.087109	8	0.18178	0.018154	38	0.732348	0.092013	50		0.81765			2.95197
2.15	0.308272	0.029367	52	0.39147	0.129283	8	0.120163	0.024165	38	0.743623	0.09336	50		0.413748			0.631754
2.2	0.320729	0.029987	52	0.409769	0.097736	8	0.142895	0.017252	38	0.730212	0.09676	50		0.717786			1.34013
2.25	0.30975	0.030236	52	0.391036	0.116059	8	0.157767	0.015218	38	0.715256	0.094753	50		0.505648			0.819831
2.3	0.286979	0.0277	52	0.34607	0.135584	8	0.122584	0.017369	38	0.724606	0.093989	50		0.814647			0.912827
2.35	0.29287	0.029054	52	0.372294	0.146198	8	0.138729	0.015421	38	0.72075	0.089801	50		0.379502			2.03548
2.4	0.276429	0.028869	52	0.239289	0.129944	8	0.141105	0.013471	38	0.702719	0.091492	50		0.884209			1.02031
2.45	0.253596	0.025223	52	0.416057	0.114235	8	0.107558	0.015055	38	0.685348	0.089683	50		0.668144			0.562094
2.5	0.245053	0.026297	52	0.28902	0.099838	8	0.092826	0.016227	38	0.667406	0.083105	50		0.698755
2.55	0.233921	0.024373	52	0.31271	0.11272	8	0.063499	0.020866	38	0.684845	0.086799	50		0.549281
2.6	0.250919	0.025544	52	0.469689	0.100035	8	0.057558	0.021845	38	0.681279	0.084543	50
2.65	0.220217	0.022669	52	0.312115	0.10423	8	0.084168	0.015133	38	0.653408	0.082719	50
2.7	0.232746	0.024266	52	0.234908	0.131107	8	0.060312	0.018963	38	0.664614	0.088731	50
2.75	0.209721	0.020717	52	0.280899	0.098376	8	0.091592	0.013071	38	0.638814	0.079816	50
2.8	0.206693	0.021384	52	0.277351	0.101788	8	0.095218	0.013839	38	0.632926	0.080775	50
2.85	0.19923	0.020826	52	0.171494	0.099239	8	0.067836	0.015044	38	0.62369	0.078205	50
2.9	0.188871	0.020048	52	0.241696	0.095117	8	0.057091	0.016114	38	0.616305	0.077159	50
2.95	0.2039	0.022105	52	0.174416	0.090058	8	0.06168	0.017259	38	0.61288	0.078511	50
3	0.190471	0.02136	52	0.20413	0.054213	8	0.059969	0.015412	38	0.581959	0.076794	50
3.05	0.182728	0.018304	52	0.105209	0.098034	8	0.05389	0.016023	38	0.594451	0.078607	50
3.1	0.183453	0.020512	52	0.256008	0.065867	8	0.033591	0.019517	38	0.584433	0.076649	50
3.15	0.160512	0.018529	52	0.179507	0.080034	8	0.05836	0.013887	38	0.58075	0.080834	50
3.2	0.186776	0.020565	52	0.160919	0.053397	8	0.019095	0.021936	38	0.560185	0.080427	50
3.25	0.156239	0.020513	52	0.175329	0.054015	8	0.049941	0.015171	38	0.561248	0.076423	50
3.3	0.173637	0.01835	52	0.192653	0.046432	8	0.048666	0.015388	38	0.555032	0.080571	50
3.35	0.164595	0.018869	52	0.104	0.070955	8	0.059298	0.01239	38	0.541021	0.074957	50
3.4	0.156043	0.016467	52	0.175055	0.070047	8	0.047632	0.013907	38	0.545773	0.079849	50
3.45	0.157334	0.017303	52	0.160798	0.077585	8	0.039212	0.015517	38	0.552187	0.079052	50
3.5	0.142573	0.016704	52	0.169267	0.044593	8	0.056088	0.011134	38	0.536833	0.072395	50
3.55	0.149333	0.017512	52	0.141783	0.083055	8	0.039126	0.01493	38	0.519791	0.072155	50
3.6	0.12856	0.015793	52	0.185194	0.087788	8	0.001425	0.021131	38	0.531452	0.07468	50
3.65	0.147227	0.016038	52	0.250671	0.084368	8	0.026424	0.016964	38	0.514299	0.072081	50
3.7	0.132234	0.012754	52	0.186609	0.097164	8	0.03952	0.013226	38	0.513885	0.072396	50
3.75	0.135008	0.01506	52	0.162858	0.06521	8	0.030363	0.013934	38	0.477366	0.067455	50
3.8	0.120483	0.015229	52	0.189405	0.051044	8	0.026591	0.015126	38	0.502932	0.0717	50
3.85	0.124294	0.014272	52	0.211783	0.078873	8	0.019126	0.017164	38	0.457259	0.071954	50
3.9	0.123858	0.014846	52	0.111815	0.069708	8	0.005213	0.020171	38	0.459137	0.063275	50
3.95	0.114299	0.014522	52	0.10477	0.088078	8	0.012306	0.017277	38	0.462718	0.065704	50
4	0.124315	0.014132	52	0.109936	0.065568	8	0.006806	0.015943	38	0.461811	0.066729	50
4.05	0.124199	0.01386	52	0.092765	0.059454	8	0.024496	0.014759	38	0.460234	0.069603	50
4.1	0.101841	0.013214	52	0.155004	0.075737	8	0.02015	0.017334	38	0.457116	0.069803	50
4.15	0.108748	0.012067	52	0.12472	0.067535	8	0.005095	0.019677	38	0.43527	0.069915	50
4.2	0.118635	0.013533	52	0.127848	0.047833	8	-0.00144	0.017785	38	0.4529	0.067954	50
4.25	0.096922	0.011518	52	0.112385	0.026238	8	0.019831	0.014253	38	0.421075	0.066115	50
4.3	0.098377	0.010989	52	0.067027	0.047614	8	0.027936	0.011949	38	0.419673	0.065348	50
4.35	0.096116	0.01113	52	0.055294	0.048506	8	0.005132	0.01748	38	0.424835	0.064932	50
4.4	0.09811	0.01235	52	0.092306	0.039367	8	0.026293	0.014085	38	0.39868	0.067982	50
4.45	0.090402	0.012173	52	0.079615	0.039855	8	-0.00975	0.018603	38	0.416308	0.067374	50
4.5	0.090742	0.010234	52	0.086255	0.052301	8	0.000782	0.020747	38	0.395327	0.063819	50
4.55	0.082144	0.009713	52	0.117223	0.037071	8	-0.00268	0.017399	38	0.393696	0.065323	50
4.6	0.07169	0.01034	52	0.035856	0.044589	8	0.007436	0.015915	38	0.391133	0.063047	50
4.65	0.081348	0.009799	52	0.0607	0.046908	8	0.017631	0.012928	38	0.380295	0.064067	50
4.7	0.081886	0.009335	52	0.138705	0.035289	8	0.042899	0.012615	38	0.367425	0.060569	50
4.75	0.093722	0.011458	52	0.139871	0.041626	8	-0.00434	0.017979	38	0.370353	0.062586	50
4.8	0.063755	0.009726	52	0.049451	0.044616	8	-0.01253	0.020524	38	0.365997	0.060309	50
4.85	0.08451	0.00994	52	0.090845	0.041593	8	0.037258	0.013139	38	0.382748	0.063662	50
4.9	0.083275	0.010897	52	0.072718	0.042989	8	0.035549	0.01194	38	0.353109	0.059342	50
4.95	0.083007	0.009395	52	0.029469	0.034225	8	-0.02087	0.020104	38	0.364864	0.060381	50
5	0.077407	0.007787	52	0.107509	0.040655	8	0.016509	0.014454	38	0.354369	0.058832	50
5.05	0.079082	0.009538	52	0.080426	0.046058	8	0.001285	0.014537	38	0.356585	0.05843	50
5.1	0.066662	0.007966	52	-0.00884	0.067037	8	0.021647	0.011662	38	0.3417	0.05759	50
5.15	0.079885	0.010584	52	0.053245	0.055461	8	0.025892	0.013216	38	0.322276	0.052043	50
5.2	0.084984	0.012242	52	0.045883	0.065642	8	-0.01114	0.019712	38	0.321236	0.055478	50
5.25	0.074227	0.011934	52	0.062265	0.057415	8	-0.01412	0.016332	38	0.307616	0.051361	50
5.3	0.074774	0.008331	52	0.083142	0.049078	8	0.014948	0.012305	38	0.29014	0.05172	50
5.35	0.078404	0.010356	52	0.041583	0.039237	8	-0.01182	0.018187	38	0.322406	0.051192	50
5.4	0.046475	0.008727	52	0.027225	0.040583	8	0.008931	0.015562	38	0.308948	0.049615	50
5.45	0.061516	0.007323	52	0.058624	0.042687	8	-0.00318	0.016584	38	0.305878	0.050748	50
5.5	0.070872	0.009161	52	0.074947	0.037643	8	-0.0354	0.020906	38	0.320008	0.053066	50
5.55	0.067919	0.009839	52	0.059344	0.032075	8	0.018128	0.012333	38	0.29617	0.052723	50
5.6	0.05791	0.009464	52	0.096246	0.031478	8	0.001126	0.013191	38	0.289851	0.05023	50
5.65	0.073643	0.009293	52	0.05016	0.040791	8	-0.01451	0.017457	38	0.277636	0.050188	50
5.7	0.060534	0.008705	52	-0.01521	0.044759	8	0.021878	0.017021	38	0.274587	0.046719	50
5.75	0.061043	0.007743	52	0.013584	0.044141	8	0.007619	0.01299	38	0.275037	0.04761	50
5.8	0.066059	0.009899	52	0.108505	0.031459	8	0.005636	0.012714	38	0.272092	0.04693	50
5.85	0.046967	0.008034	52	-0.00172	0.075207	8	0.002007	0.013664	38	0.280184	0.049539	50
5.9	0.065671	0.010205	52	0.077168	0.086974	8	-0.01684	0.017383	38	0.274698	0.046928	50
5.95	0.070019	0.008768	52	0.141586	0.062275	8	-0.01506	0.017403	38	0.269595	0.048679	50
6	0.057051	0.008707	52	0.140115	0.05001	8	-0.02349	0.017071	38	0.25216	0.046436	50
6.05	0.044746	0.006072	52	0.064466	0.058358	8	-0.01023	0.016313	38	0.248083	0.04192	50
6.1	0.059334	0.007393	52	0.125439	0.042726	8	-0.00991	0.016069	38	0.260295	0.042546	50
6.15	0.046162	0.007038	52	0.016946	0.039587	8	-0.01574	0.017098	38	0.251989	0.039972	50
6.2	0.019355	0.006654	52	0.051662	0.05093	8	-0.04856	0.023847	38	0.258305	0.04598	50
6.25	0.046795	0.007771	52	0.037496	0.059018	8	-0.02011	0.017243	38	0.246612	0.040837	50
6.3	0.033108	0.007248	52	0.047895	0.063057	8	0.003248	0.013934	38	0.216519	0.041511	50
6.35	0.063096	0.0074	52	0.060315	0.047548	8	-0.00302	0.012905	38	0.227187	0.041431	50
6.4	0.07374	0.010352	52	0.029601	0.095739	8	-0.01764	0.015127	38	0.247484	0.041338	50
6.45	0.0439	0.008623	52	0.067487	0.077164	8	-0.02782	0.019688	38	0.238652	0.038838	50
6.5	0.054284	0.00755	52	0.104638	0.088126	8	-0.01698	0.016004	38	0.216252	0.037153	50
6.55	0.051968	0.009868	52	0.082447	0.090171	8	-0.00753	0.013414	38	0.239917	0.039297	50
6.6	0.028372	0.007284	52	0.067964	0.077641	8	-0.03436	0.018692	38	0.208177	0.037762	50
6.65	0.043342	0.007746	52	0.036764	0.067013	8	-0.02626	0.016411	38	0.244248	0.039671	50
6.7	0.038312	0.005921	52	0.03394	0.081262	8	-0.00165	0.016377	38	0.214383	0.035516	50
6.75	0.045944	0.007571	52	0.105902	0.077195	8	0.003553	0.013271	38	0.204977	0.03799	50
6.8	0.0365	0.00623	52	0.075807	0.061953	8	-0.00833	0.015576	38	0.221954	0.037163	50
6.85	0.042579	0.008266	52	0.001944	0.044734	8	-0.0075	0.01316	38	0.203933	0.036849	50
6.9	0.046849	0.008595	52	0.047666	0.064536	8	-0.01285	0.013838	38	0.20335	0.037165	50
6.95	0.039173	0.006179	52	0.07128	0.041118	8	0.0132	0.013404	38	0.196305	0.03622	50
7	0.065892	0.010032	52	-0.06372	0.074266	8	-0.03644	0.018407	38	0.204037	0.035411	50
7.05	0.033809	0.005675	52	0.008162	0.05715	8	-0.01959	0.014827	38	0.180114	0.031834	50
7.1	0.035769	0.006103	52	-0.01217	0.052278	8	-0.01461	0.017059	38	0.188816	0.031336	50
7.15	0.026083	0.006835	52	0.035778	0.036325	8	-0.02437	0.015776	38	0.209788	0.036543	50
7.2	0.050533	0.007594	52	-0.03862	0.055745	8	-0.02353	0.017241	38	0.180079	0.032238	50
7.25	0.043351	0.008899	52	0.052651	0.030577	8	-0.01089	0.01586	38	0.173306	0.029135	50
7.3	0.036627	0.006985	52	-0.05469	0.050787	8	-0.02217	0.016804	38	0.175975	0.029606	50
7.35	0.041903	0.008601	52	-0.05189	0.071435	8	-0.04168	0.021633	38	0.18601	0.028525	50
7.4	0.046389	0.007268	52	0.061868	0.062	8	-0.01749	0.016406	38	0.163858	0.033517	50
7.45	0.033542	0.00748	52	-0.01812	0.075178	8	-0.00257	0.014714	38	0.166659	0.028444	50
7.5	0.043565	0.008109	52	0.100536	0.066643	8	-0.01477	0.015133	38	0.173747	0.029694	50
7.55	0.033156	0.007694	52	0.106127	0.058782	8	0.000271	0.014483	38	0.168216	0.028733	50
7.6	0.030363	0.007542	52	0.020392	0.06738	8	-0.02032	0.01431	38	0.152535	0.028209	50
7.65	0.038617	0.006139	52	-0.01467	0.060593	8	-0.02005	0.016168	38	0.169999	0.031587	50
7.7	0.005105	0.005573	52	0.019322	0.057136	8	-0.00342	0.013585	38	0.172764	0.035498	50
7.75	0.013564	0.005713	52	0.085422	0.051322	8	-0.02477	0.015368	38	0.191595	0.040928	50
7.8	0.038541	0.007143	52	0.052197	0.061543	8	-0.02728	0.015299	38	0.171017	0.037899	50
7.85	0.027343	0.006974	52	0.047808	0.044946	8	-0.02317	0.018022	38	0.155163	0.034802	50
7.9	0.017922	0.005492	52	0.07061	0.031184	8	-0.02758	0.016439	38	0.156093	0.039125	50
7.95	0.025661	0.004655	52	0.034259	0.054652	8	0.006441	0.01344	38	0.163746	0.038627	50
8	0.027487	0.005344	52	0.032071	0.042817	8	-0.02339	0.016393	38	0.188022	0.041383	50
8.05	0.037236	0.006331	52	0.02916	0.049586	8	-0.0115	0.015347	38	0.164867	0.037026	50
8.1	0.023508	0.007219	52	0.037489	0.031477	8	-0.00086	0.009606	38	0.159808	0.038825	50
8.15	0.040258	0.005986	52	-0.03857	0.053076	8	-0.0515	0.021379	38	0.147995	0.038576	50
8.2	0.028375	0.005388	52	0.020946	0.049151	8	-0.04056	0.018484	38	0.150574	0.037861	50
8.25	0.024179	0.004439	52	-0.10067	0.057048	8	-0.03505	0.015959	38	0.161307	0.03932	50
8.3	0.029884	0.005978	52	-0.053	0.046233	8	0.006425	0.011948	38	0.139681	0.035617	50
8.35	0.00888	0.004759	52	0.001996	0.023749	8	-0.04681	0.02229	38	0.16169	0.035619	50
8.4	0.020236	0.006949	52	-0.06764	0.02897	8	-0.01055	0.014006	38	0.155955	0.036341	50
8.45	0.014701	0.005698	52	-0.02227	0.049565	8	-0.01041	0.014564	38	0.161576	0.036496	50
8.5	0.018723	0.005694	52	0.065797	0.036758	8	-0.02799	0.015284	38	0.15159	0.039579	50
8.55	0.023928	0.005588	52	-0.06669	0.037734	8	0.005943	0.011752	38	0.145883	0.034486	50
8.6	0.023038	0.005773	52	-0.00066	0.040694	8	-0.00779	0.013256	38	0.132749	0.034325	50
8.65	0.021253	0.005292	52	-0.04666	0.047588	8	-0.02467	0.016018	38	0.132409	0.033056	50
8.7	0.023754	0.005347	52	-0.02967	0.031219	8	-0.02569	0.014823	38	0.129763	0.032815	50
8.75	0.019788	0.004415	52	-0.03549	0.025535	8	-0.03116	0.016872	38	0.133233	0.034793	50
8.8	0.018179	0.005921	52	-0.01399	0.028926	8	-0.01011	0.013401	38	0.157685	0.037981	50
8.85	0.013081	0.00398	52	0.014337	0.026909	8	-0.02323	0.015754	38	0.153952	0.040952	50
8.9	0.011559	0.005767	52	0.019874	0.03717	8	-0.0048	0.014557	38	0.158941	0.040029	50
8.95	0.012765	0.004703	52	-0.03181	0.018063	8	-0.03784	0.019819	38	0.150519	0.042686	50
9	0.027429	0.004795	52	-0.04315	0.0448	8	-0.03318	0.019649	38	0.146406	0.043418	50
9.05	0.015445	0.005586	52	0.014967	0.021425	8	-0.05732	0.022524	38	0.139647	0.042031	50
9.1	0.005615	0.004657	52	0.063186	0.031146	8	-0.03293	0.016231	38	0.127466	0.042267	50
9.15	0.020081	0.006401	52	0.007048	0.035137	8	-0.02721	0.014905	38	0.155369	0.042806	50
9.2	0.017793	0.005272	52	-0.06803	0.023866	8	-0.01349	0.015757	38	0.133704	0.043546	50
9.25	0.01354	0.005552	52	-0.04811	0.024213	8	-0.00372	0.011581	38	0.147077	0.042362	50
9.3	0.039751	0.006258	52	-0.01779	0.024095	8	0.008338	0.008158	38	0.150089	0.043828	50
9.35	0.024501	0.007461	52	0.013557	0.028689	8	-0.04324	0.02044	38	0.129922	0.04065	50
9.4	0.023558	0.005124	52	-0.01975	0.048952	8	-0.02442	0.015314	38	0.141741	0.040692	50
9.45	0.018008	0.005427	52	-0.09379	0.051404	8	-0.04982	0.021719	38	0.144723	0.040995	50
9.5	0.022361	0.004198	52	-0.07057	0.0286	8	-0.0182	0.014181	38	0.116126	0.038898	50
9.55	0.006871	0.006721	52	-0.03899	0.042362	8	-0.05273	0.020516	38	0.107963	0.037064	50
9.6	0.034303	0.008872	52	-0.08375	0.05662	8	-0.03214	0.016427	38	0.120462	0.040794	50
9.65	0.023896	0.004599	52	0.06987	0.034456	8	-0.0214	0.0157	38	0.120219	0.034637	50
9.7	0.018249	0.005862	52	-0.01479	0.041678	8	-0.02913	0.015753	38	0.136407	0.039167	50
9.75	0.006419	0.00651	52	-0.00447	0.03806	8	-0.0251	0.012981	38	0.122565	0.033267	50
9.8	0.037694	0.006542	52	0.011279	0.029675	8	-0.03204	0.017158	38	0.12607	0.035884	50
9.85	0.018086	0.005071	52	0.024331	0.031841	8	-0.01339	0.012199	38	0.129604	0.036879	50
9.9	0.006696	0.004033	52	-0.09641	0.060685	8	-0.00643	0.013051	38	0.118868	0.037703	50
9.95	0.016901	0.00563	52	-0.08856	0.046034	8	-0.04181	0.018944	38	0.114638	0.03637	50
10	0.001729	0.004257	52	0.104255	0.030439	8	-0.02222	0.015354	38	0.154656	0.035287	50
10.05	0.031876	0.006666	52	0.003624	0.057332	8	-0.03721	0.017755	38	0.117766	0.036393	50
10.1	0.011369	0.005184	52	0.009587	0.04602	8	-0.02027	0.014	38	0.12835	0.036034	50
10.15	0.018483	0.007226	52	-0.00076	0.026294	8	-0.03361	0.017025	38	0.095436	0.035175	50
10.2	0.018709	0.00618	52	-0.04864	0.044921	8	-0.06132	0.022147	38	0.103111	0.031331	50
10.25	0.002008	0.0045	52	-0.05801	0.032566	8	-0.02404	0.013746	38	0.112129	0.033072	50
10.3	0.004024	0.006303	52	-0.07237	0.035724	8	-0.03744	0.016759	38	0.121575	0.033244	50
10.35	0.006677	0.006399	52	-0.0889	0.033	8	-0.06509	0.02125	38	0.124392	0.034733	50
10.4	0.005878	0.005049	52	-0.05782	0.030662	8	-0.02866	0.015118	38	0.113934	0.03344	50
10.45	0.013351	0.005453	52	-0.04652	0.053259	8	-0.02458	0.011923	38	0.097905	0.033271	50
10.5	0.032424	0.009388	52	-0.05036	0.040979	8	-0.00491	0.014343	38	0.117443	0.033188	50

## Sheet: Fig 2C
	K-GECO1			XCaMP-R			jRGECO1a			FRCaMPi				Inset 10AP peak dff
Time [s]	Mean	Sem	N	Mean	Sem	N	Mean	Sem	N	Mean	Sem	N		FRCaMPi	KGECO1	jRGECO1a	XCaMP-R
0	0.006917	0.002423	54	-0.01044	0.013766	15	0.015824	0.006937	64	-0.01227	0.006031	51		2.3194	1.20612	0.389917	1.52052
0.05	-0.00822	0.002596	54	-0.01856	0.016835	15	0.010267	0.006902	64	0.007827	0.005449	51		1.69096	1.54244	0.871085	0.696863
0.1	-0.01358	0.002993	54	0.026449	0.012788	15	-0.01424	0.006413	64	-0.02048	0.004377	51		1.28452	1.03129	0.779038	0.783895
0.15	0.007446	0.003085	54	0.078089	0.026104	15	-0.00791	0.006484	64	0.022554	0.004907	51		1.29826	1.13206	0.286175	1.99354
0.2	0.000832	0.002529	54	0.036242	0.01997	15	0.00288	0.0044	64	-0.00338	0.005122	51		1.55143	0.486399	0.560163	1.15514
0.25	0.003761	0.002051	54	-0.02402	0.023697	15	0.020536	0.006526	64	0.015452	0.006014	51		1.02205	0.599454	1.50007	2.00107
0.3	0.018487	0.003108	54	-0.01752	0.016189	15	0.005524	0.003984	64	-0.00026	0.004118	51		2.89595	0.966964	1.17277	1.27727
0.35	-0.0034	0.00222	54	-0.01424	0.024989	15	0.004753	0.004804	64	0.042267	0.005888	51		1.157	0.813967	1.96582	0.85119
0.4	0.011922	0.004826	54	0.019379	0.01484	15	-0.00449	0.003326	64	0.014617	0.006107	51		1.5334	0.829826	1.24103	0.9514
0.45	-0.0082	0.002242	54	0.058876	0.018336	15	-0.00647	0.002619	64	-0.02114	0.008676	51		1.77133	0.73852	1.02183	1.10312
0.5	-0.01266	0.004422	54	0.00898	0.012438	15	-0.01665	0.004264	64	0.00879	0.005032	51		0.295314	0.723583	0.549874	1.00933
0.55	-0.00033	0.002341	54	-0.03651	0.023426	15	0.007359	0.004093	64	-0.00925	0.008441	51		1.19591	0.660774	1.06297	0.929428
0.6	0.014388	0.003247	54	-0.04002	0.019358	15	0.001536	0.00429	64	-0.02048	0.005456	51		0.534662	0.844297	0.360003	1.06462
0.65	0.001082	0.001984	54	-0.01441	0.014049	15	-0.00219	0.004088	64	-0.0237	0.007655	51		0.471235	0.696034	0.555458	0.988129
0.7	-0.00608	0.002202	54	0.015011	0.016955	15	-0.02413	0.008461	64	0.007641	0.006153	51		2.61301	0.780915	0.383844	0.880496
0.75	-0.00447	0.002685	54	-0.07399	0.013277	15	-0.01193	0.004347	64	-0.00463	0.004595	51		2.27145	0.987137	0.555607	0.737437
0.8	0.000185	0.002998	54	-0.03679	0.016126	15	0.007196	0.003467	64	-0.00215	0.003963	51		2.31813	0.773001	0.926851
0.85	0.001687	0.00343	54	0.045845	0.026821	15	0.007491	0.005041	64	-0.00939	0.006424	51		2.3974	1.30027	0.602614
0.9	-0.01179	0.002942	54	-0.00891	0.018774	15	0.01607	0.007084	64	-0.00336	0.005434	51		1.73561	0.470838	0.492579
0.95	0.002015	0.002142	54	0.006549	0.025425	15	-0.01143	0.004332	64	0.011339	0.00618	51		2.52973	0.879698	1.30311
1	-0.00257	0.003474	54	-0.00368	0.032775	15	0.0396	0.009274	64	0.022417	0.013159	51		1.41121	0.308806	1.32822
1.05	0.096105	0.00523	54	0.215272	0.047939	15	0.31852	0.039492	64	0.305177	0.034879	51		1.06218	0.478479	0.739044
1.1	0.334193	0.016384	54	0.671348	0.076163	15	0.727353	0.079684	64	0.88386	0.08708	51		1.56295	0.798087	0.691551
1.15	0.52926	0.025024	54	0.991469	0.085272	15	1.01762	0.102671	64	1.35144	0.131459	51		1.54206	1.0051	1.09132
1.2	0.660604	0.030532	54	0.931102	0.086678	15	1.18562	0.12327	64	1.67833	0.166503	51		0.950677	1.02957	1.71389
1.25	0.767742	0.037894	54	1.05669	0.096242	15	1.27229	0.130509	64	1.86441	0.188202	51		1.10184	0.450397	0.776475
1.3	0.831882	0.041688	54	0.997887	0.092579	15	1.32463	0.139116	64	1.99732	0.209724	51		1.90054	0.785764	1.03461
1.35	0.863679	0.04455	54	0.891165	0.088329	15	1.31515	0.137394	64	2.07621	0.221107	51		1.72529	0.909154	0.778021
1.4	0.905726	0.047782	54	1.00146	0.103597	15	1.33494	0.139746	64	2.15063	0.238279	51		1.08631	0.577818	1.15973
1.45	0.91775	0.048375	54	0.972018	0.091794	15	1.30567	0.137412	64	2.19095	0.239277	51		1.5118	0.80716	1.07123
1.5	0.948784	0.053883	54	0.897885	0.095838	15	1.27714	0.132425	64	2.24008	0.24735	51		2.70874	0.787552	0.647294
1.55	0.934025	0.052773	54	0.857325	0.104986	15	1.27248	0.13636	64	2.29962	0.261554	51		3.39505	1.64522	0.923398
1.6	0.940226	0.054079	54	0.818392	0.103011	15	1.24569	0.132376	64	2.29946	0.262662	51		0.620929	0.858495	0.472216
1.65	0.925373	0.054969	54	0.744416	0.109102	15	1.21536	0.128041	64	2.35209	0.278626	51		1.29471	0.7172	0.995284
1.7	0.914333	0.055275	54	0.81568	0.105882	15	1.2134	0.128194	64	2.38765	0.283871	51		2.71917	0.924148	0.80116
1.75	0.878209	0.052613	54	0.75217	0.104437	15	1.17595	0.126283	64	2.38478	0.288279	51		2.59591	1.03934	0.985314
1.8	0.898151	0.055876	54	0.699352	0.09694	15	1.14058	0.119718	64	2.39632	0.293131	51		3.06364	0.487285	2.62096
1.85	0.860434	0.055567	54	0.665948	0.106498	15	1.1461	0.121856	64	2.4228	0.290758	51		1.7098	0.978831	1.68986
1.9	0.851735	0.055493	54	0.644656	0.1035	15	1.07541	0.111375	64	2.4311	0.29739	51		3.51773	0.763521	0.534192
1.95	0.831886	0.054194	54	0.623744	0.096635	15	1.02917	0.105677	64	2.41929	0.301648	51		6.06384	1.33726	0.951281
2	0.812097	0.053798	54	0.64635	0.100053	15	1.01747	0.103353	64	2.46262	0.307522	51		9.12628	2.60494	1.01289
2.05	0.78706	0.053063	54	0.583567	0.095715	15	0.999783	0.101499	64	2.41663	0.305011	51		3.48559	1.68657	1.73743
2.1	0.762952	0.052369	54	0.541557	0.101854	15	0.958545	0.093569	64	2.4423	0.306518	51		7.26449	1.1409	1.66913
2.15	0.761186	0.052876	54	0.527969	0.104832	15	0.97117	0.096707	64	2.42293	0.305019	51		9.40866	1.40252	1.80695
2.2	0.734172	0.050739	54	0.545728	0.104418	15	0.940047	0.091004	64	2.41436	0.307073	51		2.76156	1.39102	1.06669
2.25	0.729543	0.054129	54	0.582402	0.090923	15	0.91096	0.086554	64	2.38822	0.304908	51		3.33604	0.593825	0.502493
2.3	0.693896	0.048472	54	0.562142	0.094633	15	0.890309	0.085745	64	2.37596	0.308402	51		3.3629	0.916517	1.41126
2.35	0.690086	0.050436	54	0.53032	0.105789	15	0.874942	0.08756	64	2.3817	0.310582	51		3.47542	1.15378	0.79929
2.4	0.65844	0.04803	54	0.428692	0.101745	15	0.830995	0.079144	64	2.36597	0.310964	51		13.1456	1.74515	0.850045
2.45	0.647938	0.046938	54	0.47394	0.099241	15	0.837516	0.08348	64	2.36012	0.313288	51		2.09373	0.856406	0.80051
2.5	0.629608	0.046874	54	0.440949	0.10557	15	0.795864	0.075736	64	2.35347	0.308815	51		3.21888	1.13521	1.64908
2.55	0.61044	0.047128	54	0.397288	0.096796	15	0.806454	0.076793	64	2.32566	0.315977	51			1.71	5.3522
2.6	0.589273	0.044983	54	0.479827	0.106518	15	0.815428	0.076517	64	2.29042	0.308535	51			1.0526	2.95162
2.65	0.580281	0.044594	54	0.425256	0.099707	15	0.771032	0.068446	64	2.33812	0.314314	51			0.916192	1.85968
2.7	0.58801	0.045194	54	0.421927	0.102794	15	0.77014	0.067979	64	2.2673	0.312073	51				3.40095
2.75	0.557537	0.045246	54	0.352403	0.083505	15	0.755383	0.069296	64	2.29749	0.320227	51				3.23193
2.8	0.533579	0.042989	54	0.402645	0.094864	15	0.708069	0.060944	64	2.28302	0.317958	51				1.88622
2.85	0.540104	0.04275	54	0.345214	0.087061	15	0.728097	0.06649	64	2.27724	0.313535	51				2.73703
2.9	0.520615	0.042809	54	0.326764	0.089183	15	0.676901	0.058234	64	2.26578	0.318962	51				3.38545
2.95	0.507183	0.0421	54	0.379701	0.091823	15	0.653344	0.056018	64	2.2148	0.313772	51				5.01084
3	0.469284	0.039898	54	0.465658	0.090139	15	0.633192	0.054763	64	2.23324	0.313342	51				1.18139
3.05	0.486386	0.04202	54	0.359562	0.091732	15	0.625218	0.052424	64	2.21978	0.31204	51				4.45933
3.1	0.459393	0.03924	54	0.373755	0.090787	15	0.606827	0.051701	64	2.18863	0.309711	51				1.21188
3.15	0.426107	0.036709	54	0.365639	0.116065	15	0.608519	0.052107	64	2.19876	0.310763	51				4.6331
3.2	0.453486	0.03892	54	0.311531	0.094715	15	0.58588	0.050201	64	2.15827	0.307871	51
3.25	0.411701	0.03608	54	0.350102	0.107412	15	0.580854	0.050945	64	2.15101	0.304508	51
3.3	0.425878	0.038747	54	0.317912	0.084568	15	0.551312	0.045612	64	2.11274	0.294504	51
3.35	0.409368	0.03509	54	0.303384	0.086555	15	0.543362	0.046597	64	2.0824	0.289848	51
3.4	0.413991	0.036739	54	0.291022	0.076985	15	0.52695	0.04645	64	2.07452	0.287707	51
3.45	0.389798	0.036365	54	0.285214	0.08518	15	0.531156	0.048186	64	2.04309	0.290569	51
3.5	0.378309	0.034808	54	0.2598	0.087137	15	0.497649	0.043591	64	2.0546	0.289718	51
3.55	0.382582	0.03552	54	0.292177	0.080363	15	0.511834	0.048432	64	2.02549	0.291605	51
3.6	0.391401	0.034915	54	0.24689	0.094537	15	0.49389	0.046628	64	1.99204	0.286943	51
3.65	0.351669	0.03236	54	0.315035	0.086865	15	0.470955	0.043581	64	1.99263	0.288551	51
3.7	0.343839	0.031466	54	0.285485	0.105993	15	0.442856	0.03807	64	1.959	0.282046	51
3.75	0.337834	0.031727	54	0.301222	0.084618	15	0.43817	0.036228	64	1.95127	0.281367	51
3.8	0.335967	0.031681	54	0.204436	0.087038	15	0.42475	0.03457	64	1.91602	0.276816	51
3.85	0.323514	0.031391	54	0.143764	0.096771	15	0.426824	0.037661	64	1.89176	0.281911	51
3.9	0.321143	0.031462	54	0.153844	0.073713	15	0.394422	0.030801	64	1.8637	0.275301	51
3.95	0.318199	0.030417	54	0.197951	0.077706	15	0.389583	0.031487	64	1.8494	0.277345	51
4	0.310108	0.030746	54	0.240299	0.074453	15	0.382088	0.030678	64	1.82555	0.272477	51
4.05	0.309476	0.029357	54	0.262878	0.066016	15	0.367191	0.03011	64	1.82154	0.273574	51
4.1	0.301403	0.027862	54	0.269458	0.066562	15	0.377917	0.030167	64	1.81185	0.276011	51
4.15	0.288175	0.029675	54	0.161792	0.063659	15	0.338198	0.025282	64	1.77739	0.267006	51
4.2	0.296323	0.029362	54	0.178344	0.061039	15	0.326105	0.025131	64	1.77917	0.268949	51
4.25	0.279306	0.028528	54	0.080501	0.079623	15	0.310381	0.020947	64	1.70292	0.255541	51
4.3	0.272474	0.027139	54	0.192627	0.055889	15	0.339958	0.029629	64	1.71616	0.2596	51
4.35	0.273714	0.027787	54	0.150071	0.044827	15	0.331665	0.02852	64	1.696	0.256897	51
4.4	0.258977	0.026703	54	0.165396	0.055004	15	0.316579	0.025636	64	1.67711	0.254314	51
4.45	0.255886	0.026987	54	0.188196	0.055106	15	0.310041	0.024102	64	1.6614	0.251167	51
4.5	0.244989	0.025699	54	0.1874	0.053382	15	0.266034	0.019327	64	1.61396	0.245998	51
4.55	0.240332	0.025399	54	0.233121	0.048125	15	0.280883	0.020366	64	1.59925	0.241208	51
4.6	0.241663	0.025074	54	0.162927	0.055455	15	0.269349	0.020191	64	1.58513	0.238079	51
4.65	0.233221	0.023154	54	0.181841	0.055196	15	0.263852	0.019168	64	1.56354	0.237227	51
4.7	0.234012	0.024533	54	0.052945	0.052658	15	0.255936	0.016775	64	1.53666	0.240201	51
4.75	0.223109	0.023713	54	0.071346	0.046896	15	0.259666	0.019374	64	1.53505	0.238214	51
4.8	0.236791	0.024784	54	0.150998	0.033506	15	0.251769	0.01766	64	1.52899	0.233219	51
4.85	0.201699	0.022082	54	0.150182	0.048422	15	0.238257	0.015887	64	1.51545	0.239975	51
4.9	0.221004	0.02304	54	0.097545	0.052395	15	0.240421	0.016127	64	1.49314	0.237945	51
4.95	0.219069	0.023104	54	0.126503	0.032433	15	0.224152	0.015117	64	1.50987	0.242587	51
5	0.212141	0.022778	54	0.2055	0.042329	15	0.22264	0.016571	64	1.4658	0.233786	51
5.05	0.207816	0.02249	54	0.150021	0.033217	15	0.214974	0.013875	64	1.46161	0.240196	51
5.1	0.192272	0.022204	54	0.111798	0.032683	15	0.226226	0.01544	64	1.43328	0.232001	51
5.15	0.19934	0.021612	54	0.116558	0.02963	15	0.209052	0.015535	64	1.41574	0.239182	51
5.2	0.1859	0.021287	54	0.076443	0.049808	15	0.216827	0.015523	64	1.39617	0.238134	51
5.25	0.185782	0.021641	54	0.101379	0.04448	15	0.218756	0.017547	64	1.36666	0.232647	51
5.3	0.185331	0.020665	54	0.141774	0.037509	15	0.205931	0.016529	64	1.36706	0.231421	51
5.35	0.178642	0.020964	54	0.166328	0.036692	15	0.210505	0.017939	64	1.37496	0.231451	51
5.4	0.190459	0.021601	54	0.073988	0.029717	15	0.172874	0.011489	64	1.32269	0.224352	51
5.45	0.185868	0.020125	54	0.121347	0.040937	15	0.162538	0.01092	64	1.31224	0.223981	51
5.5	0.181292	0.019655	54	0.067048	0.033842	15	0.173999	0.010363	64	1.30178	0.223076	51
5.55	0.166138	0.01952	54	0.123239	0.035057	15	0.170068	0.012114	64	1.25489	0.21715	51
5.6	0.175253	0.018688	54	0.084683	0.031568	15	0.167365	0.011471	64	1.24755	0.21765	51
5.65	0.176057	0.019963	54	0.084822	0.037745	15	0.159658	0.010238	64	1.26683	0.214414	51
5.7	0.179297	0.019318	54	0.035239	0.03735	15	0.153801	0.01028	64	1.25104	0.21406	51
5.75	0.166791	0.019479	54	0.048949	0.041288	15	0.163915	0.012778	64	1.21379	0.2038	51
5.8	0.165646	0.019106	54	0.045878	0.040658	15	0.157319	0.010421	64	1.22226	0.207801	51
5.85	0.15695	0.018696	54	0.121798	0.022016	15	0.165226	0.011676	64	1.16751	0.201065	51
5.9	0.164142	0.018607	54	0.065539	0.024119	15	0.163733	0.012321	64	1.18104	0.20064	51
5.95	0.151378	0.017234	54	0.02177	0.029106	15	0.164557	0.012023	64	1.15641	0.19569	51
6	0.141529	0.017202	54	0.034069	0.035407	15	0.159455	0.011942	64	1.14218	0.196966	51
6.05	0.161833	0.018111	54	0.09769	0.039395	15	0.147395	0.010801	64	1.10381	0.192931	51
6.1	0.138123	0.016906	54	0.108072	0.035081	15	0.15134	0.012553	64	1.13269	0.193075	51
6.15	0.146665	0.018326	54	0.022631	0.039675	15	0.158731	0.013453	64	1.10526	0.195163	51
6.2	0.141931	0.017196	54	0.122015	0.027483	15	0.152939	0.012967	64	1.1157	0.193731	51
6.25	0.149367	0.018214	54	-0.03119	0.025885	15	0.153981	0.011935	64	1.06775	0.185819	51
6.3	0.127813	0.015882	54	0.071544	0.028156	15	0.131544	0.009635	64	1.07606	0.194639	51
6.35	0.136236	0.015934	54	0.008283	0.035038	15	0.125176	0.009011	64	1.05937	0.191445	51
6.4	0.143089	0.016637	54	0.115848	0.028002	15	0.160671	0.014187	64	1.06954	0.189412	51
6.45	0.118575	0.015404	54	0.115562	0.022046	15	0.125741	0.010035	64	1.03268	0.183351	51
6.5	0.131466	0.016282	54	0.072075	0.02991	15	0.13716	0.010443	64	1.03391	0.182953	51
6.55	0.121912	0.014864	54	0.04273	0.024394	15	0.132176	0.010529	64	1.03871	0.184725	51
6.6	0.121945	0.017348	54	0.056609	0.018004	15	0.108752	0.007212	64	1.01418	0.180683	51
6.65	0.127558	0.014674	54	0.04508	0.020319	15	0.134889	0.011764	64	1.00072	0.179646	51
6.7	0.109262	0.014713	54	0.042467	0.028914	15	0.114624	0.007435	64	0.992769	0.180111	51
6.75	0.106082	0.014112	54	0.066252	0.026786	15	0.118131	0.009242	64	0.975387	0.180727	51
6.8	0.135639	0.01667	54	0.116336	0.027688	15	0.102098	0.007669	64	0.954597	0.178242	51
6.85	0.119766	0.016174	54	-0.00943	0.018719	15	0.122398	0.01093	64	0.950316	0.176019	51
6.9	0.123571	0.015006	54	0.008621	0.020291	15	0.114589	0.009213	64	0.938749	0.178862	51
6.95	0.10211	0.013683	54	0.006434	0.032045	15	0.115436	0.01161	64	0.917922	0.178722	51
7	0.092367	0.012555	54	-0.0618	0.026524	15	0.091419	0.006293	64	0.917507	0.17735	51
7.05	0.099389	0.013044	54	0.080957	0.026573	15	0.113329	0.012898	64	0.933982	0.175255	51
7.1	0.110934	0.013745	54	0.059751	0.029991	15	0.103622	0.006795	64	0.924052	0.179346	51
7.15	0.109462	0.013337	54	-0.02497	0.038402	15	0.09937	0.00896	64	0.900157	0.1818	51
7.2	0.086211	0.01265	54	0.035138	0.030853	15	0.102209	0.007937	64	0.857422	0.17186	51
7.25	0.103145	0.012403	54	0.016139	0.035771	15	0.083288	0.008823	64	0.887278	0.17679	51
7.3	0.100083	0.012791	54	0.044549	0.021303	15	0.114508	0.012629	64	0.876624	0.175328	51
7.35	0.095018	0.012946	54	0.039797	0.01884	15	0.096676	0.007777	64	0.862845	0.171719	51
7.4	0.084922	0.011501	54	0.107243	0.025073	15	0.123649	0.014825	64	0.854293	0.169012	51
7.45	0.092663	0.012013	54	0.041619	0.028538	15	0.079495	0.006992	64	0.819527	0.167547	51
7.5	0.092655	0.010882	54	0.043933	0.016873	15	0.087443	0.009094	64	0.810161	0.162168	51
7.55	0.086511	0.012077	54	0.062805	0.019902	15	0.077128	0.006359	64	0.802058	0.163561	51
7.6	0.066199	0.01151	54	-0.021	0.028512	15	0.084564	0.007929	64	0.791211	0.16037	51
7.65	0.077698	0.011064	54	0.044294	0.021867	15	0.082527	0.006953	64	0.787544	0.159319	51
7.7	0.070953	0.012602	54	0.003372	0.029021	15	0.0957	0.007911	64	0.766177	0.156321	51
7.75	0.079888	0.011859	54	-0.01466	0.024534	15	0.113125	0.01338	64	0.761272	0.157508	51
7.8	0.080245	0.010769	54	0.043149	0.023542	15	0.07697	0.006294	64	0.752004	0.151701	51
7.85	0.083991	0.012244	54	0.047506	0.015327	15	0.064976	0.00598	64	0.734607	0.150284	51
7.9	0.072951	0.011016	54	0.06632	0.021616	15	0.069892	0.005967	64	0.750977	0.149634	51
7.95	0.087365	0.011668	54	0.039144	0.02493	15	0.089051	0.008578	64	0.721971	0.146049	51
8	0.079107	0.010084	54	0.035091	0.025129	15	0.098806	0.011455	64	0.744352	0.144155	51
8.05	0.085282	0.011567	54	0.144384	0.029323	15	0.086084	0.011973	64	0.700862	0.144046	51
8.1	0.072848	0.011355	54	0.101206	0.019617	15	0.069796	0.007555	64	0.69681	0.139393	51
8.15	0.079096	0.010151	54	-0.0301	0.013404	15	0.074822	0.008527	64	0.691679	0.137369	51
8.2	0.069264	0.010504	54	-0.02079	0.030504	15	0.072573	0.007483	64	0.6902	0.136627	51
8.25	0.078919	0.011333	54	0.043539	0.022144	15	0.055746	0.006913	64	0.686458	0.137406	51
8.3	0.066888	0.009195	54	-0.01369	0.027162	15	0.073487	0.007809	64	0.649517	0.129056	51
8.35	0.068632	0.00908	54	0.048797	0.022511	15	0.075938	0.008676	64	0.665501	0.137381	51
8.4	0.050896	0.009669	54	0.006566	0.02121	15	0.081577	0.010709	64	0.657622	0.130839	51
8.45	0.079926	0.011039	54	-0.0371	0.033844	15	0.075839	0.010955	64	0.644783	0.12863	51
8.5	0.064245	0.009585	54	0.044891	0.036711	15	0.083887	0.01046	64	0.633145	0.126843	51
8.55	0.058427	0.009756	54	0.067714	0.022791	15	0.078068	0.008095	64	0.617832	0.123437	51
8.6	0.063201	0.010488	54	0.024893	0.025063	15	0.081688	0.01083	64	0.61781	0.125711	51
8.65	0.078946	0.009827	54	0.04866	0.024808	15	0.060194	0.005509	64	0.642765	0.126657	51
8.7	0.05408	0.009162	54	-0.03875	0.029141	15	0.066978	0.006882	64	0.586724	0.117839	51
8.75	0.052514	0.009167	54	0.019758	0.021931	15	0.07401	0.010112	64	0.60714	0.123805	51
8.8	0.064968	0.008946	54	-0.00314	0.026058	15	0.065191	0.007678	64	0.576993	0.116909	51
8.85	0.060663	0.008397	54	0.014862	0.021229	15	0.068754	0.008717	64	0.581413	0.119623	51
8.9	0.05679	0.008712	54	0.060025	0.024909	15	0.056185	0.007613	64	0.598511	0.123217	51
8.95	0.060835	0.009369	54	0.054751	0.02488	15	0.063345	0.008645	64	0.603706	0.125085	51
9	0.052673	0.009644	54	0.08795	0.01983	15	0.050547	0.006041	64	0.558187	0.120631	51
9.05	0.061603	0.008875	54	0.087158	0.018419	15	0.042004	0.007208	64	0.560525	0.119817	51
9.1	0.068446	0.008832	54	0.086106	0.038942	15	0.059966	0.006481	64	0.553309	0.118627	51
9.15	0.050429	0.008721	54	-0.01707	0.024277	15	0.068278	0.008696	64	0.546396	0.117874	51
9.2	0.0513	0.007919	54	0.026778	0.015569	15	0.066368	0.009485	64	0.525399	0.117899	51
9.25	0.059133	0.009266	54	0.117085	0.036297	15	0.077271	0.010162	64	0.540937	0.118558	51
9.3	0.052609	0.008463	54	0.0423	0.02372	15	0.050259	0.007307	64	0.548677	0.120303	51
9.35	0.063988	0.008907	54	-0.02968	0.032876	15	0.077923	0.011263	64	0.53152	0.117354	51
9.4	0.05691	0.008923	54	0.022601	0.019766	15	0.052708	0.007618	64	0.518077	0.115282	51
9.45	0.039959	0.007906	54	0.027172	0.030718	15	0.046907	0.00656	64	0.537693	0.118549	51
9.5	0.045331	0.007369	54	-0.00456	0.01445	15	0.030606	0.005844	64	0.5084	0.112719	51
9.55	0.048321	0.007983	54	0.042498	0.016745	15	0.031066	0.006595	64	0.497795	0.111401	51
9.6	0.036965	0.008403	54	-0.03918	0.018099	15	0.07004	0.009587	64	0.504974	0.107176	51
9.65	0.03941	0.007374	54	-0.01976	0.020311	15	0.050988	0.008809	64	0.486355	0.107523	51
9.7	0.058786	0.00887	54	0.068248	0.015727	15	0.067484	0.010425	64	0.471861	0.102799	51
9.75	0.054027	0.009031	54	-8.8e-05	0.024884	15	0.078013	0.011686	64	0.489388	0.11368	51
9.8	0.043069	0.009327	54	-0.00232	0.023689	15	0.050823	0.006066	64	0.458312	0.110635	51
9.85	0.030672	0.00796	54	0.003642	0.028983	15	0.055778	0.007413	64	0.483438	0.114084	51
9.9	0.040381	0.007697	54	0.04916	0.016933	15	0.082217	0.011744	64	0.47794	0.11361	51
9.95	0.032597	0.006705	54	-0.02355	0.029269	15	0.064261	0.011928	64	0.456561	0.109557	51
10	0.041253	0.00726	54	-0.01756	0.028355	15	0.044603	0.005739	64	0.4888	0.116738	51
10.05	0.030071	0.006745	54	0.044677	0.030165	15	0.056477	0.009667	64	0.462868	0.111533	51
10.1	0.034564	0.007311	54	-0.00218	0.026664	15	0.054291	0.009654	64	0.481793	0.10919	51
10.15	0.035753	0.006768	54	0.018168	0.030909	15	0.048121	0.007758	64	0.458524	0.108216	51
10.2	0.036327	0.007626	54	-0.01688	0.015778	15	0.066195	0.010673	64	0.448084	0.105278	51
10.25	0.033354	0.007657	54	-0.00808	0.015277	15	0.045585	0.005878	64	0.414423	0.102085	51
10.3	0.031496	0.006694	54	-0.00435	0.019828	15	0.016475	0.007028	64	0.430644	0.102311	51
10.35	0.030629	0.006915	54	0.018602	0.024536	15	0.050657	0.009344	64	0.422277	0.103951	51
10.4	0.033622	0.006688	54	0.004101	0.025408	15	0.036493	0.004747	64	0.43304	0.101707	51
10.45	0.031617	0.006947	54	0.01479	0.025104	15	0.027614	0.006756	64	0.417725	0.100574	51
10.5	0.047196	0.006867	54	0.051333	0.016477	15	0.036832	0.006405	64	0.413889	0.099837	51
10.55	0.023249	0.006788	54	0.054749	0.020284	15	0.022417	0.006422	64	0.396807	0.098364	51
10.6	0.051126	0.00812	54	-0.01452	0.025878	15	0.031878	0.005015	64	0.408831	0.096821	51
10.65	0.02985	0.006225	54	-0.0468	0.030985	15	0.049428	0.010487	64	0.383482	0.092468	51
10.7	0.023688	0.007219	54	0.003372	0.017858	15	0.067545	0.012103	64	0.399086	0.096723	51
10.75	0.016229	0.005999	54	0.030063	0.015924	15	0.05635	0.009967	64	0.388436	0.09655	51
10.8	0.017857	0.006193	54	-0.00088	0.024293	15	0.014221	0.007399	64	0.370683	0.095551	51
10.85	0.023673	0.006365	54	0.030578	0.013377	15	0.052131	0.010932	64	0.367875	0.094345	51
10.9	0.024178	0.006926	54	0.024671	0.017994	15	0.035497	0.005556	64	0.387225	0.095037	51
10.95	0.033362	0.005767	54	0.067124	0.017841	15	0.033465	0.006121	64	0.378803	0.090607	51
11	0.028536	0.005477	54	0.161177	0.029652	15	0.038907	0.007088	64	0.367809	0.092451	51
11.05	0.040145	0.006034	54	0.058231	0.017378	15	0.031723	0.005687	64	0.361732	0.088168	51
11.1	0.031072	0.006369	54	-0.02862	0.01707	15	0.027033	0.005621	64	0.349243	0.088853	51
11.15	0.026511	0.00612	54	0.063126	0.022405	15	0.038989	0.005851	64	0.348265	0.090382	51
11.2	0.029574	0.005725	54	0.008356	0.018956	15	0.037143	0.007692	64	0.365502	0.085965	51
11.25	0.020641	0.006587	54	0.020509	0.016406	15	0.030022	0.006376	64	0.336537	0.084368	51
11.3	0.024719	0.005979	54	0.025355	0.022364	15	0.043092	0.008779	64	0.34828	0.080349	51
11.35	0.008949	0.005724	54	-0.06701	0.024389	15	0.083446	0.018278	64	0.323053	0.082151	51
11.4	0.036108	0.006318	54	0.032883	0.017024	15	0.080593	0.018737	64	0.336135	0.082481	51
11.45	0.016233	0.006166	54	0.045168	0.020912	15	0.094624	0.018991	64	0.340689	0.084013	51
11.5	0.032796	0.005645	54	-0.03337	0.028153	15	0.093753	0.020626	64	0.312947	0.082413	51
11.55	0.03213	0.005731	54	-0.03026	0.028693	15	0.072425	0.016867	64	0.318367	0.077792	51
11.6	0.039547	0.007649	54	-0.04659	0.020476	15	0.093462	0.024325	64	0.284588	0.071804	51
11.65	0.019934	0.005526	54	-0.01831	0.018775	15	0.083188	0.020646	64	0.314308	0.074603	51
11.7	0.017251	0.005542	54	-0.04004	0.038899	15	0.101123	0.021348	64	0.304939	0.078952	51
11.75	0.034933	0.005632	54	0.084745	0.028108	15	0.101209	0.020732	64	0.298981	0.074005	51
11.8	0.0345	0.00569	54	0.002374	0.019593	15	0.07985	0.01882	64	0.281219	0.076823	51
11.85	0.039636	0.006415	54	-0.04337	0.024312	15	0.078168	0.016055	64	0.318783	0.081843	51
11.9	0.034239	0.005608	54	-0.05767	0.025097	15	0.080589	0.017892	64	0.310338	0.086377	51
11.95	0.021113	0.005537	54	0.023782	0.019586	15	0.06834	0.015575	64	0.342237	0.087668	51
12	0.03085	0.005421	54	0.015259	0.02246	15	0.0694	0.016688	64	0.305074	0.085945	51
12.05	0.013352	0.005143	54	-0.04501	0.023955	15	0.059439	0.013755	64	0.305536	0.08265	51
12.1	0.020187	0.004592	54	0.010183	0.024609	15	0.056926	0.013055	64	0.294113	0.080891	51
12.15	0.032958	0.00589	54	-0.03904	0.035833	15	0.064959	0.014601	64	0.305125	0.082435	51
12.2	0.036545	0.006248	54	0.048239	0.01557	15	0.050705	0.012069	64	0.302849	0.080823	51
12.25	0.034827	0.005752	54	0.052136	0.01829	15	0.064022	0.01312	64	0.315342	0.084028	51
12.3	0.02482	0.005636	54	-0.09243	0.029207	15	0.036575	0.009477	64	0.305285	0.082082	51
12.35	0.013253	0.005156	54	0.000122	0.017089	15	0.058934	0.012614	64	0.290978	0.081111	51
12.4	0.021363	0.005563	54	-0.03022	0.018773	15	0.042353	0.010189	64	0.282826	0.077802	51
12.45	0.031012	0.005292	54	-0.05085	0.024485	15	0.024501	0.010808	64	0.281901	0.078246	51
12.5	0.023517	0.005697	54	0.039703	0.026694	15	0.03623	0.008148	64	0.258304	0.076209	51
12.55	0.013591	0.004217	54	-0.04207	0.01933	15	0.033717	0.009182	64	0.292075	0.078637	51
12.6	0.022897	0.005579	54	0.049581	0.015308	15	0.043978	0.011147	64	0.275574	0.080834	51
12.65	0.01985	0.004725	54	-0.0341	0.014293	15	0.042851	0.008994	64	0.257202	0.072465	51
12.7	0.022497	0.004622	54	0.036274	0.02276	15	0.041227	0.010287	64	0.283112	0.073817	51
12.75	0.010546	0.005856	54	0.034022	0.030637	15	0.041498	0.009706	64	0.262218	0.074364	51
12.8	0.014858	0.005256	54	-0.04174	0.01173	15	0.054615	0.010844	64	0.238139	0.072246	51
12.85	0.000459	0.004219	54	0.02224	0.025197	15	0.042116	0.009589	64	0.238143	0.067313	51
12.9	0.016555	0.004481	54	0.032427	0.023412	15	0.038725	0.008527	64	0.236371	0.068159	51
12.95	0.018896	0.005134	54	-0.0373	0.018646	15	0.041757	0.009664	64	0.270382	0.069585	51
13	0.017926	0.004737	54	-0.03988	0.0258	15	0.009267	0.007286	64	0.256125	0.071845	51
13.05	0.021084	0.006011	54	0.005695	0.017558	15	0.035549	0.009132	64	0.26219	0.067838	51
13.1	0.005916	0.004767	54	-0.0116	0.018273	15	0.039247	0.011348	64	0.24458	0.066751	51
13.15	0.007235	0.004046	54	0.049541	0.023864	15	0.011568	0.00551	64	0.256267	0.064789	51
13.2	0.021415	0.00502	54	0.030723	0.019887	15	0.035156	0.008757	64	0.236087	0.06282	51
13.25	0.013078	0.003831	54	-0.0003	0.033198	15	0.012274	0.008197	64	0.231705	0.064534	51
13.3	0.017843	0.006722	54	-0.00777	0.042217	15	0.031723	0.007026	64	0.236251	0.064272	51
13.35	0.017387	0.005166	54	-0.03876	0.028219	15	0.036587	0.007988	64	0.218445	0.061406	51
13.4	0.008986	0.004296	54	0.019023	0.028484	15	0.029369	0.008847	64	0.180773	0.057649	51
13.45	0.005788	0.004558	54	-0.05046	0.040019	15	0.022873	0.008126	64	0.207012	0.056894	51
13.5	0.016415	0.004414	54	0.052182	0.037194	15	0.012159	0.008382	64	0.22143	0.06121	51
13.55	0.017154	0.004409	54	0.008911	0.022273	15	0.047612	0.006924	64	0.22262	0.060045	51
13.6	0.001446	0.005185	54	0.080784	0.021814	15	0.045426	0.008381	64	0.198468	0.058202	51
13.65	0.016834	0.003596	54	0.045839	0.021742	15	0.042127	0.008098	64	0.202982	0.058088	51
13.7	0.010934	0.004902	54	-0.0461	0.014528	15	0.044771	0.005551	64	0.232534	0.061	51
13.75	0.005117	0.005449	54	0.015167	0.028259	15	0.04111	0.00687	64	0.200619	0.055748	51
13.8	0.001392	0.005833	54	0.019062	0.016316	15	0.0413	0.007771	64	0.198366	0.053742	51
13.85	-0.01031	0.005057	54	-0.03194	0.017172	15	0.046332	0.007347	64	0.213536	0.052527	51
13.9	0.004225	0.004456	54	0.002197	0.019193	15	0.054043	0.007545	64	0.200752	0.055677	51
13.95	0.006586	0.004015	54	-0.06072	0.022399	15	0.043352	0.007748	64	0.204143	0.056031	51
14	0.017436	0.004491	54	-0.07913	0.026118	15	0.040802	0.00597	64	0.18468	0.053105	51
14.05	0.009858	0.004783	54	-0.00571	0.017622	15	0.036119	0.007115	64	0.214993	0.056135	51
14.1	0.022405	0.005208	54	-0.01733	0.017804	15	0.030936	0.005129	64	0.197656	0.054151	51
14.15	0.008493	0.004647	54	-0.02687	0.027365	15	0.041152	0.008571	64	0.186315	0.048736	51
14.2	0.015321	0.004324	54	-0.03359	0.027702	15	0.025705	0.005004	64	0.196402	0.051135	51
14.25	0.009675	0.00484	54	-0.02803	0.023515	15	0.029621	0.007468	64	0.209373	0.051745	51
14.3	0.034173	0.005219	54	-0.04255	0.018773	15	0.04233	0.008962	64	0.186417	0.048651	51
14.35	0.010966	0.00424	54	0.046344	0.02267	15	0.021434	0.007173	64	0.178129	0.048653	51
14.4	0.01833	0.004436	54	-0.03438	0.023279	15	0.036957	0.009316	64	0.183965	0.048948	51
14.45	0.013578	0.003573	54	0.03376	0.023758	15	0.059473	0.013589	64	0.19586	0.051602	51
14.5	0.002724	0.00369	54	-0.12197	0.027158	15	0.011967	0.005352	64	0.186166	0.047256	51
14.55	0.020265	0.004494	54	-0.05584	0.02139	15	0.047642	0.010321	64	0.165832	0.045813	51
14.6	0.013394	0.00468	54	-0.05923	0.018488	15	0.025031	0.00568	64	0.164144	0.047989	51
14.65	0.004244	0.004943	54	-0.07168	0.028528	15	0.036347	0.007451	64	0.17995	0.047612	51
14.7	0.015002	0.003548	54	-0.06476	0.025566	15	0.00302	0.00848	64	0.198406	0.056514	51
14.75	0.02412	0.005504	54	-0.04453	0.028953	15	0.032022	0.006233	64	0.173395	0.053815	51
14.8	0.021167	0.004043	54	0.043067	0.025877	15	0.024086	0.006291	64	0.220562	0.060004	51
14.85	-0.0075	0.003723	54	-0.04312	0.024637	15	0.049395	0.010693	64	0.188534	0.061546	51
14.9	0.017042	0.00409	54	0.013748	0.018535	15	0.009684	0.005582	64	0.190774	0.057911	51
14.95	0.014517	0.004341	54	-0.04113	0.020667	15	0.024717	0.007153	64	0.168988	0.054131	51
15	0.008969	0.004232	54	-0.05429	0.016469	15	0.012847	0.004916	64	0.165524	0.054449	51

## Sheet: Fig 2D
	K-GECO1					XCaMP-R			jRGECO1a			FRCaMPi				Inset 160AP peak dff
Time [s]	Mean	Sem	N	Mean	Sem	N	Mean	Sem	N	Mean	Sem	N				FRCaMPi	KGECO1	jRGECO1a	XCaMP-R
0	0.001891	0.002871	53	0.048422	76	0.000167	0.017584	9	-0.001	0.002294	62	-0.00753	0.005457	52		7.74963	2.7503	1.74426	1.71973
0.05	0.006022	0.002452	53	0.024979	76	0.001651	0.01607	9	-0.00249	0.001873	62	0.014724	0.005147	52		5.45976	2.0677	2.89361	2.0892
0.1	0.003623	0.002669	53	0.055823	76	0.008613	0.019765	9	0.000433	0.002572	62	0.007159	0.004273	52		2.01474	2.40974	1.44435	1.5126
0.15	-0.00875	0.003002	53	0.025522	76	-0.01333	0.025608	9	0.007798	0.003072	62	0.001818	0.005913	52		2.64486	1.77237	0.816606	1.74013
0.2	-0.01021	0.002308	53	0.037661	76	0.055546	0.015939	9	0.003267	0.003353	62	-0.03231	0.006373	52		3.33481	2.17282	1.50507	2.72096
0.25	0.000578	0.002324	53	0.034278	76	-0.0315	0.022221	9	0.00717	0.003125	62	0.00265	0.005593	52		2.33221	1.7645	2.66555	0.673536
0.3	-0.00874	0.001704	53	0.034258	76	0.004726	0.014476	9	0.007904	0.002336	62	0.002396	0.004293	52		4.55201	1.62991	2.0394	0.702472
0.35	0.016666	0.003302	53	0.031458	76	0.01694	0.01059	9	0.005021	0.003624	62	-0.0117	0.006506	52		2.94478	1.68103	2.7037	0.780142
0.4	0.010271	0.002356	53	0.027617	76	0.015903	0.009325	9	0.009684	0.003498	62	0.018574	0.005918	52		2.39967	1.75596	2.7972	0.802355
0.45	0.006257	0.002482	53	0.073173	76	0.004754	0.013148	9	0.000414	0.003467	62	0.016765	0.00486	52		2.7791	2.4507	2.80562
0.5	-0.01812	0.002926	53	0.026509	76	-0.01099	0.018634	9	0.001869	0.003588	62	-0.00505	0.005864	52		0.351198	1.95206	1.38807
0.55	0.003468	0.002156	53	0.031928	76	-0.00171	0.013743	9	-0.01508	0.003503	62	-0.00952	0.003966	52		2.26365	2.37366	1.11005
0.6	1.4e-05	0.002381	53	0.025122	76	0.008006	0.009738	9	-0.00323	0.003395	62	-0.00118	0.004417	52		1.11044	2.21943	1.22903
0.65	-1.8e-05	0.002492	53	0.022767	76	-0.01678	0.012154	9	-0.00783	0.003706	62	-1.1e-05	0.003931	52		0.886206	1.5314	1.35492
0.7	0.000144	0.002731	53	0.020535	76	0.01595	0.015181	9	-0.00203	0.00305	62	-0.01612	0.00783	52		3.58924	1.90805	0.977354
0.75	0.006359	0.00252	53	0.021311	76	-0.01418	0.030675	9	-0.00753	0.003932	62	-0.00566	0.006198	52		2.9529	2.12434	2.36314
0.8	-0.00135	0.002432	53	0.037275	76	-0.01969	0.016791	9	-0.00416	0.003192	62	0.021505	0.006426	52		3.4954	2.00003	1.53171
0.85	-0.00255	0.0031	53	0.040617	76	-0.01133	0.014671	9	-0.00768	0.003722	62	0.002626	0.005694	52		3.71168	1.37062	2.10881
0.9	-0.00818	0.002812	53	0.019742	76	-0.03227	0.031064	9	-0.00263	0.003156	62	0.005305	0.0058	52		3.1763	1.59472	2.5433
0.95	0.002628	0.003696	53	0.024138	76	0.019511	0.018846	9	0.010109	0.004946	62	-0.00444	0.004503	52		4.8198	1.03008	1.4697
1	0.010042	0.002965	53	0.065167	76	0.029406	0.009611	9	0.017648	0.004938	62	0.012493	0.008353	52		2.6857	1.85908	1.43269
1.05	0.136265	0.005102	53	0.050415	76	0.066291	0.016391	9	0.198106	0.014905	62	0.184549	0.029308	52		1.18956	2.40987	2.15173
1.1	0.396861	0.017844	53	0.033784	76	0.150595	0.040966	9	0.485826	0.032199	62	0.519529	0.052297	52		4.08325	2.18711	3.25373
1.15	0.550541	0.023724	53	0.066548	76	0.327237	0.028155	9	0.759053	0.062141	62	0.858484	0.077381	52		3.43945	3.03644	1.79704
1.2	0.715068	0.031918	53	0.082394	76	0.483845	0.057681	9	0.961058	0.08448	62	1.13326	0.09323	52		2.6242	1.76477	3.24227
1.25	0.814056	0.038658	53	0.123752	76	0.613452	0.059001	9	1.14025	0.107599	62	1.36487	0.107929	52		3.22198	1.96667	1.22284
1.3	0.930578	0.046458	53	0.20548	76	0.67835	0.066236	9	1.25736	0.122477	62	1.63843	0.132334	52		3.86617	2.83122	5.09855
1.35	1.03324	0.052851	53	0.167422	76	0.733208	0.074111	9	1.40576	0.138163	62	1.82654	0.148942	52		4.42813	1.51044	3.89577
1.4	1.10583	0.058444	53	0.155652	76	0.742332	0.067209	9	1.52474	0.153744	62	2.05793	0.16795	52		4.9558	2.37226	1.06312
1.45	1.14245	0.058475	53	0.204777	76	0.780177	0.050542	9	1.61821	0.165013	62	2.2221	0.181575	52		3.66011	2.43154	2.33968
1.5	1.22489	0.065625	53	0.197021	76	0.7897	0.073916	9	1.7136	0.173918	62	2.37698	0.195249	52		3.18494	3.06711	2.10428
1.55	1.27329	0.066967	53	0.230504	76	0.856922	0.08789	9	1.80037	0.184679	62	2.55274	0.212684	52		5.05509	1.51978	2.03946
1.6	1.31599	0.067993	53	0.27535	76	0.909541	0.100988	9	1.89772	0.197509	62	2.66917	0.221809	52		3.98119	1.4879	2.98338
1.65	1.36165	0.071205	53	0.244085	76	0.874918	0.08773	9	1.96114	0.205983	62	2.82406	0.235998	52		3.26061	1.80586	1.99812
1.7	1.40677	0.072843	53	0.268805	76	0.868991	0.103293	9	2.05442	0.221042	62	2.94701	0.245699	52		8.66057	1.4538	3.47054
1.75	1.45338	0.076477	53	0.240406	76	0.891748	0.105296	9	2.13682	0.232831	62	3.05727	0.256975	52		3.96117	1.4124	2.05454
1.8	1.49363	0.076262	53	0.276638	76	0.920176	0.106767	9	2.18857	0.239522	62	3.2162	0.272888	52		8.32771	2.13157	2.50996
1.85	1.50769	0.076677	53	0.273999	76	0.96906	0.107888	9	2.26627	0.248065	62	3.32058	0.282713	52		8.39124	2.3197	1.92561
1.9	1.55977	0.080713	53	0.26175	76	0.930364	0.103084	9	2.3369	0.258559	62	3.42246	0.294763	52		8.43661	2.49129	2.03097
1.95	1.60346	0.081475	53	0.321352	76	0.957877	0.123896	9	2.37729	0.261644	62	3.50976	0.305404	52		9.52657	4.80863	3.33718
2	1.61987	0.081298	53	0.353883	76	0.977765	0.121072	9	2.41735	0.261045	62	3.59368	0.314097	52		14.002	2.15604	3.03394
2.05	1.65186	0.084043	53	0.288549	76	0.961621	0.117808	9	2.47806	0.270951	62	3.67546	0.324482	52		7.81543	2.0125	3.46396
2.1	1.66012	0.083856	53	0.289561	76	0.970645	0.131985	9	2.51932	0.274933	62	3.73739	0.331319	52		7.69422	2.75172	2.79298
2.15	1.68372	0.083998	53	0.311882	76	0.988883	0.115256	9	2.56406	0.277533	62	3.80059	0.335744	52		7.83239	2.87331	0.669668
2.2	1.71388	0.08529	53	0.310672	76	0.977585	0.125995	9	2.60959	0.281731	62	3.86981	0.343778	52		6.60496	0.972584	4.31995
2.25	1.73809	0.085441	53	0.38338	76	0.955385	0.136978	9	2.65801	0.285909	62	3.92995	0.352739	52		7.70534	1.91448	2.16876
2.3	1.7647	0.087826	53	0.352859	76	0.998656	0.12857	9	2.69624	0.287899	62	3.95523	0.353797	52		12.7055	2.74824	2.06707
2.35	1.78391	0.087084	53	0.324877	76	1.02192	0.137206	9	2.72752	0.287511	62	4.00315	0.359581	52		4.16779	2.78303	1.85144
2.4	1.80842	0.089186	53	0.332163	76	1.0033	0.137528	9	2.76906	0.293061	62	4.056	0.367023	52		4.94698	1.44722	4.39502
2.45	1.83669	0.087941	53	0.317301	76	1.05061	0.156098	9	2.80604	0.292348	62	4.09559	0.369223	52		5.2056	2.07301	13.0715
2.5	1.84633	0.086588	53	0.295088	76	1.01856	0.129971	9	2.855	0.294694	62	4.10731	0.370564	52		8.85124	4.04052	7.01466
2.55	1.86547	0.088211	53	0.341189	76	1.02101	0.156499	9	2.88145	0.294064	62	4.15468	0.377535	52		4.70746	2.31604	4.15053
2.6	1.87367	0.08935	53	0.347751	76	1.00226	0.150712	9	2.91801	0.29768	62	4.17047	0.37734	52			1.83699	6.0989
2.65	1.91006	0.089951	53	0.334309	76	1.02766	0.163565	9	2.93961	0.296773	62	4.20615	0.384172	52				7.64875
2.7	1.90909	0.089545	53	0.33006	76	1.0452	0.166771	9	2.97236	0.29714	62	4.23912	0.383594	52				7.94317
2.75	1.92834	0.089122	53	0.338285	76	1.11212	0.177177	9	3.00057	0.295598	62	4.26489	0.389446	52				7.34895
2.8	1.95346	0.089659	53	0.356039	76	1.10122	0.176439	9	3.02224	0.297032	62	4.28442	0.387398	52				6.05987
2.85	1.99411	0.091638	53	0.35421	76	1.09754	0.196543	9	3.0535	0.297657	62	4.3326	0.391925	52				6.1657
2.9	2.00744	0.091282	53	0.321486	76	1.10288	0.172669	9	3.09508	0.303373	62	4.35766	0.389894	52				4.73719
2.95	2.01044	0.091088	53	0.385696	76	1.14201	0.207182	9	3.10122	0.299626	62	4.37205	0.393872	52				8.00865
3	2.02817	0.091247	53	0.356348	76	1.11635	0.189295	9	3.13441	0.303237	62	4.39123	0.394945	52				3.61421
3.05	2.03058	0.092034	53	0.345974	76	1.10344	0.211482	9	3.12639	0.300119	62	4.41082	0.39478	52				9.78138
3.1	2.04447	0.091615	53	0.326621	76	1.12282	0.197141	9	3.12123	0.299064	62	4.42889	0.394617	52
3.15	2.05287	0.091973	53	0.362408	76	1.1195	0.199076	9	3.13261	0.296107	62	4.43154	0.394096	52
3.2	2.07137	0.092693	53	0.326453	76	1.11926	0.205667	9	3.13051	0.297641	62	4.45191	0.396194	52
3.25	2.06495	0.091747	53	0.333616	76	1.14105	0.221957	9	3.11072	0.291343	62	4.47681	0.398656	52
3.3	2.05808	0.091386	53	0.298241	76	1.13008	0.209452	9	3.11929	0.294257	62	4.45996	0.393762	52
3.35	2.06308	0.092252	53	0.309224	76	1.17736	0.213732	9	3.11944	0.291572	62	4.45172	0.396113	52
3.4	2.06121	0.092666	53	0.318047	76	1.18659	0.22942	9	3.09789	0.287384	62	4.48728	0.395025	52
3.45	2.06334	0.092283	53	0.322197	76	1.15864	0.223154	9	3.07936	0.28248	62	4.46709	0.395996	52
3.5	2.06332	0.093507	53	0.305786	76	1.1143	0.219924	9	3.07497	0.282383	62	4.46784	0.397497	52
3.55	2.06293	0.09266	53	0.319687	76	1.13449	0.243068	9	3.05408	0.276128	62	4.46212	0.39457	52
3.6	2.05888	0.094305	53	0.303209	76	1.1556	0.234386	9	3.04873	0.27493	62	4.47922	0.40051	52
3.65	2.07462	0.093464	53	0.33486	76	1.12944	0.242106	9	3.02195	0.27032	62	4.46021	0.395084	52
3.7	2.04889	0.094771	53	0.288077	76	1.12095	0.232275	9	3.01833	0.271448	62	4.46457	0.39742	52
3.75	2.03511	0.093516	53	0.307614	76	1.14576	0.259782	9	3.0166	0.270567	62	4.43877	0.391481	52
3.8	2.03958	0.094742	53	0.314739	76	1.14442	0.245396	9	3.00393	0.267645	62	4.45525	0.398425	52
3.85	2.0257	0.092886	53	0.301476	76	1.11614	0.240545	9	2.98763	0.26541	62	4.41111	0.390375	52
3.9	2.00721	0.094881	53	0.352259	76	1.16251	0.266614	9	2.97443	0.261959	62	4.43887	0.393866	52
3.95	2.01891	0.093786	53	0.260919	76	1.17854	0.249387	9	2.94412	0.256775	62	4.40493	0.391736	52
4	2.01816	0.095659	53	0.289398	76	1.17681	0.2713	9	2.93065	0.256072	62	4.39618	0.392714	52
4.05	1.99224	0.093753	53	0.252736	76	1.14077	0.24463	9	2.92098	0.254833	62	4.37378	0.392064	52
4.1	2.00299	0.096314	53	0.269714	76	1.14912	0.249141	9	2.89521	0.25122	62	4.35407	0.38736	52
4.15	1.99226	0.09585	53	0.320182	76	1.05878	0.233689	9	2.87936	0.248582	62	4.36861	0.39266	52
4.2	1.99432	0.096399	53	0.297142	76	1.12857	0.265595	9	2.86693	0.24781	62	4.349	0.392857	52
4.25	1.96986	0.095804	53	0.265793	76	1.20826	0.268035	9	2.82392	0.242178	62	4.32723	0.386663	52
4.3	1.95769	0.095081	53	0.273166	76	1.13911	0.271279	9	2.81428	0.238912	62	4.32418	0.38685	52
4.35	1.95571	0.0976	53	0.293115	76	1.09182	0.252337	9	2.79186	0.236062	62	4.30111	0.38416	52
4.4	1.95218	0.097273	53	0.284504	76	1.0768	0.262873	9	2.77119	0.234811	62	4.29238	0.386698	52
4.45	1.92027	0.097705	53	0.252765	76	1.16862	0.27908	9	2.76488	0.232634	62	4.26706	0.385547	52
4.5	1.922	0.096961	53	0.252059	76	1.10638	0.259816	9	2.73539	0.229238	62	4.22919	0.383077	52
4.55	1.91701	0.098177	53	0.230022	76	1.12456	0.27707	9	2.73228	0.230143	62	4.22	0.379476	52
4.6	1.90952	0.098574	53	0.257251	76	1.1321	0.287008	9	2.70038	0.225961	62	4.19157	0.378764	52
4.65	1.89605	0.097552	53	0.228723	76	1.10243	0.279983	9	2.67357	0.223451	62	4.19543	0.3794	52
4.7	1.87082	0.097208	53	0.262269	76	1.08829	0.293241	9	2.66169	0.219782	62	4.16495	0.376405	52
4.75	1.86015	0.098104	53	0.226991	76	1.07983	0.278097	9	2.63487	0.217564	62	4.14499	0.377009	52
4.8	1.85398	0.09746	53	0.266511	76	1.06071	0.274117	9	2.62335	0.215109	62	4.13794	0.373243	52
4.85	1.84183	0.098135	53	0.248519	76	1.08347	0.279553	9	2.57513	0.210432	62	4.08331	0.372691	52
4.9	1.83731	0.098536	53	0.249086	76	1.11205	0.270095	9	2.55932	0.20752	62	4.08316	0.369279	52
4.95	1.83542	0.099373	53	0.256283	76	1.0803	0.295552	9	2.54198	0.205555	62	4.0963	0.372887	52
5	1.82456	0.099839	53	0.218893	76	1.10959	0.27519	9	2.52618	0.204347	62	4.03952	0.36955	52
5.05	1.81004	0.099005	53	0.241827	76	1.07236	0.289124	9	2.49735	0.198789	62	4.02219	0.367068	52
5.1	1.80881	0.101506	53	0.24246	76	1.09635	0.277033	9	2.49927	0.199586	62	3.94256	0.398554	48
5.15	1.79134	0.099083	53	0.254473	76	1.08517	0.275452	9	2.44452	0.191559	62	3.95361	0.394512	48
5.2	1.76858	0.100011	53	0.222946	76	1.04465	0.281709	9	2.43561	0.192932	62	3.94343	0.39418	48
5.25	1.7712	0.097237	53	0.206362	76	1.04745	0.266497	9	2.41158	0.188573	62	3.91232	0.393048	48
5.3	1.75102	0.099057	53	0.214667	76	1.02286	0.284687	9	2.39534	0.188272	62	3.9166	0.394644	48
5.35	1.75993	0.100018	53	0.206217	76	1.03221	0.266993	9	2.36339	0.184296	62	3.86814	0.38734	48
5.4	1.74288	0.099729	53	0.220842	76	1.06143	0.280838	9	2.34325	0.181805	62	3.84386	0.38578	48
5.45	1.7144	0.101159	53	0.244307	76	1.08818	0.293676	9	2.3247	0.178759	62	3.84711	0.388703	48
5.5	1.71448	0.100434	53	0.199017	76	1.02092	0.297731	9	2.30862	0.17911	62	3.81838	0.384679	48
5.55	1.69725	0.100273	53	0.238856	76	1.00867	0.301807	9	2.28843	0.173334	62	3.78937	0.384471	48
5.6	1.6772	0.100488	53	0.231253	76	1.03366	0.298186	9	2.29608	0.177892	62	3.80113	0.383071	48
5.65	1.67902	0.099926	53	0.247553	76	1.02562	0.3077	9	2.25161	0.171418	62	3.77372	0.381206	48
5.7	1.65505	0.100492	53	0.197701	76	1.01317	0.308036	9	2.24433	0.170539	62	3.74872	0.37942	48
5.75	1.65668	0.100307	53	0.226572	76	1.00084	0.293265	9	2.22927	0.170354	62	3.73088	0.380028	48
5.8	1.63375	0.100312	53	0.21099	76	0.968236	0.29046	9	2.18695	0.164298	62	3.69336	0.37537	48
5.85	1.62875	0.100539	53	0.218125	76	1.00162	0.278347	9	2.19561	0.167623	62	3.65688	0.375563	48
5.9	1.61508	0.100424	53	0.201631	76	0.994225	0.292929	9	2.15673	0.16148	62	3.67017	0.378946	48
5.95	1.60947	0.100739	53	0.217825	76	0.976837	0.286757	9	2.14952	0.16077	62	3.66014	0.375404	48
6	1.59035	0.100472	53	0.216418	76	0.977221	0.293809	9	2.13679	0.161051	62	3.60724	0.376437	48
6.05	1.59087	0.100523	53	0.197834	76	0.972654	0.290551	9	2.11866	0.159626	62	3.58996	0.369764	48
6.1	1.5661	0.099394	53	0.218009	76	0.901479	0.292835	9	2.11481	0.159794	62	3.57053	0.369794	48
6.15	1.55161	0.099731	53	0.226213	76	0.942133	0.277818	9	2.09095	0.157546	62	3.57346	0.368898	48
6.2	1.55059	0.101643	53	0.257427	64	0.889256	0.298188	9	2.06808	0.155515	62	3.56101	0.371511	48
6.25	1.53242	0.099821	53	0.216005	64	0.920761	0.280569	9	2.06196	0.153868	62	3.53975	0.369317	48
6.3	1.53014	0.100955	53	0.246602	64	0.9733	0.30435	9	2.0422	0.151889	62	3.50518	0.365766	48
6.35	1.50195	0.100745	53	0.234133	64	0.889995	0.286073	9	2.01334	0.148679	62	3.49227	0.369913	48
6.4	1.49441	0.099779	53	0.214941	64	0.879401	0.272548	9	2.00351	0.147385	62	3.46712	0.365596	48
6.45	1.49492	0.10128	53	0.241206	64	0.906137	0.297479	9	1.97085	0.142636	62	3.4667	0.367754	48
6.5	1.48947	0.100856	53	0.226932	64	0.906883	0.291945	9	1.96428	0.142429	62	3.43594	0.364382	48
6.55	1.48482	0.100722	53	0.239739	64	0.897601	0.299778	9	1.94068	0.139333	62	3.44096	0.357544	48
6.6	1.46682	0.100836	53	0.224719	64	0.810173	0.272401	9	1.93677	0.138984	62	3.39173	0.358751	48
6.65	1.4508	0.099421	53	0.239131	64	0.933324	0.306363	9	1.9146	0.138057	62	3.3826	0.359691	48
6.7	1.45217	0.099675	53	0.246887	64	0.891097	0.289066	9	1.89461	0.135643	62	3.3393	0.353774	48
6.75	1.42299	0.099971	53	0.240678	64	0.873331	0.300814	9	1.87351	0.134539	62	3.34899	0.358608	48
6.8	1.40668	0.100502	53	0.19432	64	0.85083	0.303567	9	1.8518	0.132239	62	3.29784	0.355742	48
6.85	1.40327	0.099532	53	0.221648	64	0.867409	0.301404	9	1.83477	0.130828	62	3.29076	0.353286	48
6.9	1.404	0.10105	53	0.243054	64	0.864429	0.294003	9	1.8341	0.132319	62	3.27339	0.355354	48
6.95	1.37939	0.099414	53	0.224088	64	0.816445	0.271671	9	1.84919	0.134844	62	3.2816	0.356334	48
7	1.38398	0.100585	53	0.215057	64	0.795709	0.273295	9	1.81087	0.130724	62	3.25071	0.349283	48
7.05	1.37167	0.098451	53	0.20473	64	0.888593	0.306276	9	1.80107	0.129969	62	3.21198	0.34818	48
7.1	1.35411	0.099854	53	0.220074	64	0.809507	0.292062	9	1.77789	0.12745	62	3.20529	0.346649	48
7.15	1.35017	0.099751	53	0.214133	64	0.811652	0.289217	9	1.76607	0.127816	62	3.15954	0.348573	48
7.2	1.32623	0.099008	53	0.226397	64	0.792555	0.286503	9	1.76769	0.127293	62	3.16978	0.347718	48
7.25	1.33141	0.100504	53	0.225782	64	0.826091	0.289706	9	1.72953	0.124935	62	3.15409	0.343371	48
7.3	1.324	0.101417	53	0.215923	64	0.791447	0.299089	9	1.73251	0.124989	62	3.12525	0.341938	48
7.35	1.31253	0.099467	53	0.20968	64	0.734898	0.272019	9	1.70532	0.122874	62	3.12101	0.343786	48
7.4	1.30124	0.09839	53	0.214727	64	0.788432	0.284099	9	1.70167	0.122439	62	3.07543	0.342602	48
7.45	1.29167	0.100224	53	0.206133	64	0.711166	0.272213	9	1.70985	0.122598	62	3.0855	0.338521	48
7.5	1.27899	0.09967	53	0.197581	64	0.724752	0.266215	9	1.68227	0.120074	62	3.08062	0.339382	48
7.55	1.27518	0.098338	53	0.187552	64	0.737127	0.284508	9	1.65898	0.118	62	3.04145	0.338112	48
7.6	1.26066	0.098102	53	0.19596	64	0.712149	0.253395	9	1.64493	0.117079	62	3.03518	0.340016	48
7.65	1.26238	0.099424	53	0.195911	64	0.744008	0.262491	9	1.6349	0.114956	62	2.98939	0.33616	48
7.7	1.2454	0.098695	53	0.184925	64	0.735983	0.266276	9	1.61064	0.112883	62	2.98818	0.334931	48
7.75	1.23208	0.098322	53	0.191721	64	0.707061	0.283163	9	1.59513	0.113331	62	2.97297	0.33602	48
7.8	1.21744	0.100619	53	0.220386	64	0.665782	0.270033	9	1.59762	0.113177	62	2.96344	0.340655	48
7.85	1.21422	0.099745	53	0.188884	64	0.702097	0.272827	9	1.58005	0.110663	62	2.92375	0.33646	48
7.9	1.20947	0.098148	53	0.214958	64	0.689059	0.257012	9	1.56548	0.11023	62	2.94526	0.338394	48
7.95	1.20478	0.100658	53	0.20695	64	0.693802	0.266842	9	1.55748	0.108647	62	2.91782	0.332973	48
8	1.18269	0.098664	53	0.200846	64	0.686219	0.265559	9	1.55563	0.108786	62	2.90429	0.335575	48
8.05	1.19153	0.098884	53	0.20136	64	0.674558	0.265802	9	1.5382	0.107035	62	2.86934	0.332862	48
8.1	1.15918	0.098403	53	0.189486	64	0.710416	0.275562	9	1.52745	0.106752	62	2.86516	0.335948	48
8.15	1.16361	0.098458	53	0.227891	64	0.680275	0.255607	9	1.5062	0.105055	62	2.83397	0.333395	48
8.2	1.15678	0.09791	53	0.181322	64	0.634572	0.279035	9	1.50552	0.104755	62	2.82369	0.332475	48
8.25	1.15567	0.098434	53	0.163561	64	0.653801	0.270981	9	1.49583	0.103523	62	2.86028	0.336089	48
8.3	1.14218	0.098545	53	0.199775	64	0.631891	0.245395	9	1.4564	0.10157	62	2.82253	0.329634	48
8.35	1.12441	0.098221	53	0.182088	64	0.645865	0.256947	9	1.46836	0.101687	62	2.81162	0.331331	48
8.4	1.12639	0.098128	53	0.196236	64	0.637613	0.258461	9	1.46268	0.101779	62	2.77314	0.329481	48
8.45	1.1154	0.097702	53	0.185515	64	0.601185	0.24403	9	1.45176	0.100659	62	2.7779	0.328349	48
8.5	1.10806	0.097788	53	0.189831	64	0.657327	0.246064	9	1.44821	0.100591	62	2.7566	0.335376	48
8.55	1.10444	0.097791	53	0.176715	64	0.591416	0.25543	9	1.41781	0.097682	62	2.74856	0.326926	48
8.6	1.09631	0.098165	53	0.174338	64	0.597238	0.246373	9	1.43138	0.099998	62	2.74749	0.327512	48
8.65	1.07134	0.097087	53	0.172045	64	0.598423	0.245586	9	1.40979	0.098351	62	2.72385	0.330476	48
8.7	1.06367	0.097974	53	0.179509	64	0.644389	0.26857	9	1.39764	0.097331	62	2.70249	0.328454	48
8.75	1.07005	0.096654	53	0.194545	64	0.564224	0.227314	9	1.37985	0.096114	62	2.67825	0.321368	48
8.8	1.05228	0.09746	53	0.165194	64	0.601793	0.257905	9	1.37949	0.095815	62	2.64797	0.321521	48
8.85	1.04679	0.096877	53	0.18579	64	0.554144	0.239404	9	1.36493	0.095608	62	2.67252	0.326285	48
8.9	1.05503	0.097915	53	0.151443	64	0.599587	0.244621	9	1.35113	0.093769	62	2.62644	0.325287	48
8.95	1.03711	0.097514	53	0.162978	64	0.601374	0.225883	9	1.34251	0.093175	62	2.60988	0.321944	48
9	1.02853	0.097477	53	0.174371	64	0.608208	0.221348	9	1.32827	0.092498	62	2.61539	0.321502	48
9.05	1.01166	0.097186	53	0.184112	64	0.517256	0.23801	9	1.31655	0.091456	62	2.60238	0.317577	48
9.1	1.02013	0.097213	53	0.167808	64	0.558253	0.231263	9	1.30865	0.091683	62	2.58159	0.322522	48
9.15	1.01131	0.095642	53	0.170468	64	0.531632	0.239819	9	1.30816	0.091354	62	2.56559	0.325168	48
9.2	1.00524	0.096699	53	0.171345	64	0.533656	0.203784	9	1.28516	0.089203	62	2.56987	0.321556	48
9.25	0.978568	0.096455	53	0.153245	64	0.561649	0.230558	9	1.27269	0.088863	62	2.53281	0.321192	48
9.3	0.988528	0.095553	53	0.169116	64	0.489155	0.225294	9	1.28614	0.088816	62	2.54328	0.319566	48
9.35	0.972897	0.095035	53	0.204722	64	0.471521	0.230646	9	1.2639	0.086676	62	2.51252	0.320873	48
9.4	0.981699	0.097057	53	0.14554	64	0.510662	0.220894	9	1.24628	0.086606	62	2.49388	0.3178	48
9.45	0.976676	0.096484	53	0.162228	64	0.495516	0.226796	9	1.24871	0.08442	62	2.51335	0.322024	48
9.5	0.948701	0.094318	53	0.16146	64	0.469122	0.209848	9	1.23178	0.084881	62	2.47323	0.318914	48
9.55	0.929639	0.09523	53	0.150895	64	0.476423	0.200194	9	1.22676	0.083774	62	2.46198	0.318142	48
9.6	0.937481	0.09361	53	0.161095	64	0.485451	0.199561	9	1.23824	0.084926	62	2.43303	0.314365	48
9.65	0.925004	0.094862	53	0.146787	64	0.486969	0.224233	9	1.2246	0.083531	62	2.43069	0.317658	48
9.7	0.920144	0.093052	53	0.165121	64	0.456869	0.208016	9	1.21786	0.082704	62	2.44247	0.317233	48
9.75	0.919394	0.094857	53	0.144597	64	0.413486	0.19921	9	1.21415	0.082812	62	2.40496	0.316629	48
9.8	0.899229	0.094444	53	0.155611	64	0.451824	0.205764	9	1.20357	0.082109	62	2.41215	0.319267	48
9.85	0.909184	0.094609	53	0.141996	64	0.441473	0.197204	9	1.17655	0.079715	62	2.39307	0.32134	48
9.9	0.890722	0.094249	53	0.137919	64	0.490144	0.225121	9	1.16664	0.080048	62	2.37715	0.318752	48
9.95	0.888021	0.093307	53	0.140473	64	0.397577	0.21294	9	1.15714	0.079586	62	2.36148	0.319116	48
10	0.882718	0.093243	53	0.147909	64	0.442886	0.196334	9	1.1372	0.077649	62	2.36256	0.316797	48
10.05	0.885749	0.094024	53	0.152638	64	0.426587	0.213173	9	1.13703	0.075828	62	2.37067	0.319877	48
10.1	0.872522	0.093132	53	0.146984	64	0.438357	0.191396	9	1.13237	0.077147	62	2.33623	0.315023	48
10.15	0.873968	0.094087	53	0.144699	64	0.421139	0.188104	9	1.11922	0.076276	62	2.32007	0.316844	48
10.2	0.872726	0.093865	53	0.125669	64	0.415144	0.208745	9	1.11932	0.075436	62	2.29808	0.311121	48
10.25	0.867736	0.093767	53	0.182934	64	0.433705	0.18411	9	1.10107	0.07468	62	2.31	0.311505	48
10.3	0.852402	0.09228	53	0.138742	64	0.413454	0.181597	9	1.08516	0.072811	62	2.29192	0.315553	48
10.35	0.825999	0.091853	53	0.14814	64	0.407647	0.195143	9	1.11973	0.074361	62	2.29069	0.314834	48
10.4	0.825147	0.090922	53	0.128106	64	0.345685	0.184023	9	1.091	0.073334	62	2.25679	0.312052	48
10.45	0.843742	0.093621	53	0.11222	64	0.423419	0.187115	9	1.09146	0.0736	62	2.28383	0.316686	48
10.5	0.821012	0.093429	53	0.159132	64	0.412654	0.194662	9	1.08898	0.072724	62	2.25686	0.313484	48
10.55	0.815805	0.092734	53	0.121876	64	0.448598	0.185025	9	1.07802	0.072739	62	2.23687	0.315895	48
10.6	0.809336	0.091294	53	0.129188	64	0.446339	0.198444	9	1.06087	0.071489	62	2.23293	0.314547	48
10.65	0.809481	0.091958	53	0.130322	64	0.33935	0.160203	9	1.05163	0.070919	62	2.20969	0.314984	48
10.7	0.791259	0.091007	53	0.133088	64	0.32735	0.183263	9	1.05217	0.069888	62	2.24126	0.311795	48
10.75	0.796304	0.091307	53	0.127485	64	0.244787	0.15995	9	1.03802	0.07021	62	2.21409	0.31257	48
10.8	0.800688	0.090096	53	0.133439	64	0.340463	0.186618	9	1.04134	0.07002	62	2.17854	0.316134	48
10.85	0.733004	0.097944	20	0.139502	64	0.370574	0.168942	9	1.02115	0.069018	62	2.19673	0.312393	48
10.9	0.706915	0.097772	20	0.131277	64	0.340322	0.176853	9	1.00395	0.06859	62	2.16549	0.313589	48
10.95	0.699204	0.097016	20	0.13549	64	0.404841	0.170538	9	1.00722	0.067112	62	2.17822	0.313851	48
11	0.715223	0.096018	20	0.128279	64	0.316126	0.1633	9	0.996449	0.066729	62	2.13839	0.312472	48
11.05	0.707313	0.097071	20	0.115143	64	0.294234	0.152429	9	0.987138	0.067144	62	2.16154	0.310434	48
11.1	0.706721	0.095637	20	0.127466	64	0.296619	0.163104	9	0.989379	0.066791	62	2.14505	0.30918	48
11.15	0.684399	0.096751	20	0.123157	64	0.349824	0.163447	9	0.988147	0.066889	62	2.14654	0.314148	48
11.2	0.705166	0.094876	20	0.117047	64	0.304241	0.15393	9	0.976507	0.067056	62	2.11257	0.310879	48
11.25	0.672721	0.093963	20	0.141219	64	0.302908	0.157261	9	0.969156	0.066671	62	2.11857	0.317677	48
11.3	0.706622	0.095585	20	0.131641	64	0.2916	0.160343	9	0.972861	0.067022	62	2.10377	0.308198	48
11.35	0.647786	0.096784	20	0.110296	64	0.285796	0.159729	9	0.964518	0.06525	62	2.06612	0.3099	48
11.4	0.646837	0.09426	20	0.141589	64	0.338172	0.179573	9	0.933951	0.064418	62	2.10127	0.312779	48
11.45	0.676255	0.095699	20	0.127918	64	0.317644	0.147368	9	0.937125	0.063963	62	2.07389	0.316109	48
11.5	0.673761	0.095971	20	0.137068	64	0.331948	0.158049	9	0.948797	0.065302	62	2.06851	0.307166	48
11.55	0.667519	0.096059	20	0.117455	64	0.317853	0.169982	9	0.922598	0.064027	62	2.02154	0.311586	48
11.6	0.662864	0.096761	20	0.117316	64	0.285823	0.163547	9	0.915777	0.063392	62	2.02543	0.311495	48
11.65	0.660965	0.094733	20	0.124363	64	0.257412	0.150282	9	0.911339	0.062586	62	2.07009	0.308973	48
11.7	0.657741	0.094982	20	0.103639	64	0.331184	0.152433	9	0.918295	0.063194	62	2.0077	0.310137	48
11.75	0.659252	0.095459	20	0.126787	64	0.226315	0.143822	9	0.92529	0.064107	62	2.07032	0.311749	48
11.8	0.656651	0.093249	20	0.125922	64	0.307848	0.153535	9	0.926411	0.063761	62	2.00207	0.30952	48
11.85	0.640899	0.093386	20	0.118569	64	0.310109	0.158607	9	0.927263	0.064394	62	1.99836	0.31189	48
11.9	0.627374	0.095211	20	0.114919	64	0.25826	0.142148	9	0.91989	0.06424	62	1.99991	0.315021	48
11.95	0.624446	0.09478	20	0.111739	64	0.209454	0.129783	9	0.907469	0.06334	62	1.97981	0.311999	48
12	0.61955	0.095605	20	0.123255	64	0.241992	0.162426	9	0.895269	0.061469	62	2.02243	0.31294	48
12.05	0.633705	0.095116	20	0.108275	64	0.243069	0.15206	9	0.898965	0.062435	62	1.98873	0.311159	48
12.1	0.589465	0.092095	20	0.110854	64	0.230367	0.14807	9	0.880353	0.061289	62	1.97381	0.311807	48
12.15	0.59593	0.092877	20	0.111571	64	0.246385	0.14458	9	0.885212	0.061499	62	1.96142	0.310834	48
12.2	0.593847	0.093498	20	0.087209	64	0.223289	0.154652	9	0.871564	0.060531	62	1.95336	0.311906	48
12.25	0.581539	0.091596	20	0.112208	64	0.214527	0.142773	9	0.861611	0.060036	62	1.94966	0.309223	48
12.3	0.610998	0.0953	20	0.124712	64	0.283985	0.151751	9	0.857634	0.059853	62	1.93713	0.305719	48
12.35	0.592993	0.09174	20	0.126813	64	0.268935	0.142512	9	0.851329	0.060314	62	1.94146	0.314423	48
12.4	0.5841	0.090171	20	0.109727	64	0.215169	0.152881	9	0.837704	0.05879	62	1.93325	0.3114	48
12.45	0.585495	0.092837	20	0.096019	64	0.285801	0.168033	9	0.832081	0.058331	62	1.87895	0.304681	48
12.5	0.594938	0.092824	20	0.128831	64	0.262271	0.150641	9	0.825826	0.057995	62	1.88772	0.311403	48
12.55	0.584945	0.09074	20	0.10103	64	0.229945	0.151776	9	0.831419	0.057856	62	1.91686	0.309503	48
12.6	0.579699	0.090983	20	0.090584	64	0.246633	0.151309	9	0.818301	0.057792	62	1.87617	0.309728	48
12.65	0.580494	0.089042	20	0.091915	64	0.263667	0.138616	9	0.820204	0.057439	62	1.88757	0.309692	48
12.7	0.55698	0.092479	20	0.116518	64	0.254661	0.147749	9	0.8118	0.057481	62	1.88001	0.311575	48
12.75	0.561324	0.091703	20	0.095808	64	0.24355	0.132136	9	0.797914	0.056789	62	1.85586	0.308904	48
12.8	0.547702	0.088092	20	0.109448	64	0.187959	0.129717	9	0.804546	0.05619	62	1.87461	0.309003	48
12.85	0.571546	0.088785	20	0.097826	64	0.233193	0.150146	9	0.801538	0.056689	62	1.85478	0.310472	48
12.9	0.552714	0.087242	20	0.090853	64	0.176313	0.141582	9	0.794461	0.056286	62	1.82309	0.308284	48
12.95	0.540094	0.089375	20	0.098534	64	0.226274	0.133327	9	0.799962	0.056906	62	1.84542	0.309019	48
13	0.551641	0.090376	20	0.102649	64	0.194423	0.13424	9	0.779844	0.055438	62	1.86085	0.311318	48
13.05	0.540647	0.089387	20	0.110442	64	0.161782	0.130067	9	0.783996	0.055545	62	1.82931	0.306939	48
13.1	0.536169	0.087384	20	0.104643	64	0.20634	0.127698	9	0.780104	0.055499	62	1.81688	0.306033	48
13.15	0.550469	0.087701	20	0.094154	64	0.199398	0.141724	9	0.772873	0.055297	62	1.82241	0.307994	48
13.2	0.535279	0.088555	20	0.087625	64	0.221042	0.152968	9	0.78803	0.054959	62	1.81712	0.308364	48
13.25	0.531511	0.08979	20	0.073512	64	0.183814	0.137291	9	0.767825	0.054301	62	1.80645	0.311641	48
13.3	0.502123	0.08679	20	0.099959	64	0.237833	0.141988	9	0.777125	0.054615	62	1.78812	0.309545	48
13.35	0.518635	0.087934	20	0.100176	64	0.191075	0.130334	9	0.763217	0.053751	62	1.77685	0.308591	48
13.4	0.513517	0.087958	20	0.091614	64	0.168865	0.141165	9	0.762547	0.053651	62	1.78321	0.307471	48
13.45	0.520358	0.08906	20	0.086015	64	0.221364	0.158211	9	0.745506	0.05327	62	1.78453	0.307735	48
13.5	0.539337	0.087576	20	0.099228	64	0.221953	0.134397	9	0.753466	0.053961	62	1.76449	0.307394	48
13.55	0.534517	0.088544	20	0.10618	64	0.191669	0.136596	9	0.755346	0.053816	62	1.77857	0.309463	48
13.6	0.518672	0.089486	20	0.098126	64	0.201889	0.136974	9	0.726345	0.05329	62	1.75724	0.307582	48
13.65	0.500821	0.087692	20	0.100756	64	0.160278	0.137367	9	0.724358	0.053051	62	1.733	0.304531	48
13.7	0.529656	0.086956	20	0.110974	64	0.233754	0.143579	9	0.718213	0.051971	62	1.72134	0.305558	48
13.75	0.529621	0.088879	20	0.087217	64	0.161183	0.119786	9	0.716595	0.052192	62	1.72575	0.306016	48
13.8	0.496567	0.086599	20	0.08667	64	0.142591	0.129494	9	0.719368	0.052313	62	1.69761	0.303576	48
13.85	0.485287	0.086889	20	0.088028	64	0.185282	0.130237	9	0.712049	0.052164	62	1.72768	0.305596	48
13.9	0.500132	0.086958	20	0.08111	64	0.191852	0.13104	9	0.717664	0.052123	62	1.74517	0.303658	48
13.95	0.484866	0.087228	20	0.076411	64	0.167049	0.127226	9	0.725535	0.052905	62	1.72942	0.302275	48
14	0.499428	0.088244	20	0.100729	64	0.168962	0.117864	9	0.701641	0.052294	62	1.68687	0.303523	48
14.05	0.503454	0.084938	20	0.088872	64	0.174723	0.11189	9	0.706025	0.052147	62	1.71934	0.310724	48
14.1	0.484647	0.087431	20	0.073584	64	0.118349	0.125961	9	0.704344	0.052199	62	1.69217	0.30835	48
14.15	0.495443	0.085662	20	0.095266	64	0.093488	0.12508	9	0.698584	0.052418	62	1.69618	0.308525	48
14.2	0.486639	0.085971	20	0.077474	64	0.181836	0.133053	9	0.702378	0.052443	62	1.68642	0.307341	48
14.25	0.475946	0.08517	20	0.083229	64	0.20264	0.122492	9	0.682688	0.051399	62	1.67085	0.306069	48
14.3	0.489203	0.085026	20	0.066	64	0.146201	0.125179	9	0.683242	0.051411	62	1.68041	0.310397	48
14.35	0.477139	0.086283	20	0.085764	64	0.188832	0.136536	9	0.681339	0.050855	62	1.65258	0.309452	48
14.4	0.461366	0.084745	20	0.087041	64	0.122575	0.132396	9	0.696276	0.051812	62	1.65216	0.303515	48
14.45	0.467148	0.084993	20	0.077182	64	0.146111	0.11288	9	0.68356	0.051092	62	1.63951	0.303265	48
14.5	0.461382	0.083654	20	0.086063	64	0.183751	0.130496	9	0.680665	0.050378	62	1.65445	0.302029	48
14.55	0.468774	0.084043	20	0.09374	64	0.18332	0.137169	9	0.670819	0.04992	62	1.66709	0.305579	48
14.6	0.469031	0.083337	20	0.07759	64	0.175396	0.132078	9	0.672026	0.049904	62	1.64236	0.303394	48
14.65	0.452806	0.082937	20	0.080951	64	0.094585	0.13595	9	0.675112	0.050227	62	1.63509	0.304363	48
14.7	0.45592	0.080698	20	0.090227	64	0.177791	0.118342	9	0.662134	0.04946	62	1.60379	0.302702	48
14.75	0.46894	0.083838	20	0.066766	64	0.197355	0.151315	9	0.663651	0.049675	62	1.60574	0.302851	48
14.8	0.447494	0.08455	20	0.075228	64	0.164302	0.138702	9	0.663864	0.049678	62	1.61283	0.301819	48
14.85	0.451515	0.082335	20	0.088476	64	0.15138	0.126224	9	0.634124	0.048928	62	1.58426	0.298657	48
14.9	0.437599	0.083639	20	0.108769	64	0.144459	0.116693	9	0.635314	0.048774	62	1.60153	0.30184	48
14.95	0.420916	0.079631	20	0.086732	64	0.17187	0.129347	9	0.630712	0.048424	62	1.59064	0.305251	48
15	0.44751	0.082864	20	0.084702	64	0.176576	0.102217	9	0.644249	0.049474	62	1.60779	0.305319	48
15.05	0.421915	0.080502	20	0.11622	64	0.136648	0.12931	9	0.637083	0.047804	62	1.57737	0.302642	48
15.1	0.414969	0.082632	20	0.073896	64	0.181242	0.116851	9	0.633665	0.048646	62	1.57719	0.305168	48
15.15	0.44082	0.081575	20	0.089288	64	0.173326	0.134857	9	0.626194	0.048981	62	1.59227	0.304194	48
15.2	0.435771	0.081689	20	0.075469	64	0.163165	0.118493	9	0.658932	0.051469	62	1.56201	0.301076	48
15.25	0.408454	0.081337	20	0.076272	64	0.131409	0.126267	9	0.654121	0.050936	62	1.54588	0.305783	48
15.3	0.421129	0.082542	20	0.078834	64	0.172219	0.109509	9	0.633203	0.049072	62	1.53561	0.298545	48
15.35	0.426854	0.077046	20	0.070663	64	0.158434	0.141435	9	0.624205	0.048843	62	1.56993	0.297147	48
15.4	0.415422	0.079045	20	0.071797	64	0.118927	0.131081	9	0.630872	0.048964	62	1.57346	0.303674	48
15.45	0.433903	0.079455	20	0.070122	64	0.144198	0.135006	9	0.625754	0.048902	62	1.54045	0.301548	48
15.5	0.412547	0.078837	20	0.072186	64	0.238676	0.13675	9	0.630722	0.049578	62	1.54309	0.302499	48
15.55	0.401983	0.080252	20	0.085335	64	0.141125	0.134452	9	0.613588	0.048514	62	1.56067	0.304862	48
15.6	0.40408	0.078174	20	0.085962	64	0.125069	0.1149	9	0.618028	0.048166	62	1.54133	0.301811	48
15.65	0.395731	0.079009	20	0.074799	64	0.132056	0.125315	9	0.608897	0.047348	62	1.50352	0.296687	48
15.7	0.394139	0.079737	20	0.095874	64	0.173036	0.123762	9	0.589413	0.047151	62	1.51923	0.30151	48
15.75	0.392609	0.08088	20	0.090302	64	0.144188	0.122636	9	0.590182	0.047151	62	1.51707	0.300872	48
15.8	0.412024	0.078256	20	0.083156	64	0.126263	0.112045	9	0.593198	0.047976	62	1.51673	0.302022	48
15.85	0.38269	0.07853	20	0.082819	64	0.146283	0.134478	9	0.592364	0.047029	62	1.49843	0.299289	48
15.9	0.411934	0.078724	20	0.069503	64	0.092278	0.122842	9	0.577855	0.046742	62	1.48696	0.306166	48
15.95	0.397785	0.079518	20	0.063137	64	0.14084	0.11207	9	0.597243	0.048496	62	1.47173	0.298927	48
16	0.393689	0.077045	20	0.075991	64	0.092205	0.12154	9	0.585415	0.047948	62	1.50195	0.299481	48
16.05	0.392446	0.076369	20	0.091167	64	0.14716	0.136966	9	0.578549	0.047177	62	1.50047	0.300701	48
16.1	0.388597	0.077171	20	0.085245	64	0.116632	0.115007	9	0.572106	0.047612	62	1.47349	0.295584	48
16.15	0.397768	0.078489	20	0.074752	64	0.108034	0.105205	9	0.576975	0.0475	62	1.49245	0.300258	48
16.2	0.3999	0.07837	20	0.071456	64	0.118648	0.128728	9	0.562161	0.046472	62	1.45077	0.298345	48
16.25	0.396303	0.075145	20	0.098563	64	0.119731	0.131271	9	0.548594	0.045756	62	1.47831	0.295368	48
16.3	0.392078	0.077217	20	0.090168	64	0.09754	0.114353	9	0.546317	0.046202	62	1.47469	0.298517	48
16.35	0.386941	0.076031	20	0.070848	64	0.118292	0.128885	9	0.554829	0.046423	62	1.43221	0.29475	48
16.4	0.397807	0.074879	20	0.0829	64	0.124355	0.125002	9	0.544627	0.045764	62	1.42644	0.298462	48
16.45	0.38061	0.076079	20	0.078554	64	0.144568	0.114088	9	0.539144	0.045707	62	1.47456	0.299532	48
16.5	0.378087	0.078407	20	0.080612	64	0.150258	0.141809	9	0.574595	0.047563	62	1.43159	0.297826	48
16.55	0.377709	0.07711	20	0.071695	64	0.113925	0.103274	9	0.568645	0.048188	62	1.41998	0.295055	48
16.6	0.371476	0.075256	20	0.08007	64	0.107795	0.117697	9	0.575728	0.049279	62	1.4597	0.300596	48
16.65	0.385347	0.074904	20	0.09118	64	0.120888	0.129344	9	0.579836	0.048697	62	1.42483	0.296736	48
16.7	0.374172	0.075283	20	0.061992	64	0.110178	0.134015	9	0.556446	0.048683	62	1.42233	0.295238	48
16.75	0.356966	0.076364	20	0.082518	64	0.081676	0.121903	9	0.555889	0.047489	62	1.42723	0.29805	48
16.8	0.384971	0.074714	20	0.064382	64	0.084444	0.119136	9	0.54995	0.048006	62	1.41262	0.296577	48
16.85	0.372167	0.076108	20	0.064518	64	0.07934	0.11558	9	0.5572	0.048333	62	1.37544	0.292424	48
16.9	0.345034	0.073633	20	0.067111	64	0.112564	0.117677	9	0.53849	0.046608	62	1.39751	0.294448	48
16.95	0.347879	0.077608	20	0.072434	64	0.117319	0.126389	9	0.548691	0.047986	62	1.38616	0.291794	48
17	0.376253	0.074253	20	0.084452	64	0.114874	0.117619	9	0.526318	0.045953	62	1.40686	0.299179	48
17.05	0.346243	0.074067	20	0.090525	64	0.089474	0.124295	9	0.525646	0.04601	62	1.38364	0.297439	48
17.1	0.354992	0.073312	20	0.072086	64	0.074278	0.1129	9	0.526508	0.046416	62	1.39434	0.293777	48
17.15	0.338748	0.072909	20	0.065157	64	0.138194	0.119458	9	0.527724	0.046436	62	1.38049	0.298155	48
17.2	0.33904	0.074474	20	0.082116	64	0.099402	0.116191	9	0.516886	0.045671	62	1.36809	0.293663	48
17.25	0.351983	0.07333	20	0.070128	64	0.122074	0.112596	9	0.521386	0.045064	62	1.36557	0.299753	48
17.3	0.340747	0.075893	20	0.072626	64	0.080337	0.111372	9	0.539304	0.047078	62	1.3611	0.295703	48
17.35	0.349252	0.072395	20	0.072265	64	0.071337	0.11163	9	0.501196	0.044997	62	1.37666	0.295396	48
17.4	0.345822	0.073481	20	0.072618	64	0.158211	0.128759	9	0.51939	0.045623	62	1.36319	0.292806	48
17.45	0.327829	0.075932	20	0.064725	64	0.06093	0.111374	9	0.497587	0.044549	62	1.30773	0.296122	48
17.5	0.357092	0.072609	20	0.070157	64	0.121629	0.118049	9	0.492104	0.043891	62	1.37629	0.29659	48
17.55	0.34668	0.073306	20	0.063639	64	0.158931	0.124199	9	0.488919	0.044045	62	1.32531	0.292023	48
17.6	0.342955	0.070971	20	0.067214	64	0.127066	0.109194	9	0.484726	0.043651	62	1.34769	0.292823	48
17.65	0.341769	0.072707	20	0.068516	64	0.100827	0.097839	9	0.476772	0.043491	62	1.34231	0.294057	48
17.7	0.349952	0.073963	20	0.069084	64	0.140041	0.117123	9	0.478298	0.043402	62	1.34215	0.293375	48
17.75	0.329875	0.070188	20	0.118064	64	0.088815	0.103524	9	0.474711	0.043647	62	1.32856	0.292295	48
17.8	0.339792	0.071862	20	0.06219	64	0.158959	0.137495	9	0.482587	0.043493	62	1.30675	0.292744	48
17.85	0.334934	0.072687	20	0.07698	64	0.095158	0.117199	9	0.486574	0.043797	62	1.31929	0.291633	48
17.9	0.327219	0.072742	20	0.064754	64	0.098063	0.100692	9	0.481371	0.043214	62	1.30736	0.293296	48
17.95	0.347609	0.073864	20	0.093978	64	0.076325	0.131403	9	0.50433	0.044696	62	1.32815	0.290614	48
18	0.313341	0.071787	20	0.057602	64	0.111396	0.121111	9	0.488734	0.043649	62	1.30638	0.292155	48
18.05	0.343791	0.070385	20	0.077045	64	0.096089	0.110988	9	0.484274	0.044113	62	1.30426	0.290053	48
18.1	0.320014	0.071922	20	0.074615	64	0.057453	0.114306	9	0.477385	0.043095	62	1.28822	0.291392	48
18.15	0.332032	0.071918	20	0.067693	64	-0.00416	0.097128	9	0.486229	0.044458	62	1.30386	0.288248	48
18.2	0.323411	0.070693	20	0.066614	64	0.090303	0.108741	9	0.465922	0.041872	62	1.30278	0.286592	48
18.25	0.30375	0.069939	20	0.068617	64	0.080156	0.115713	9	0.467977	0.04258	62	1.25479	0.293028	48
18.3	0.320206	0.069068	20	0.089437	64	0.122248	0.116684	9	0.462766	0.042568	62	1.29851	0.289022	48
18.35	0.337192	0.073271	20	0.099419	64	0.117236	0.105681	9	0.469576	0.042539	62	1.3046	0.291312	48
18.4	0.301824	0.071641	20	0.11552	64	0.105803	0.125439	9	0.4543	0.04238	62	1.29263	0.290598	48
18.45	0.315552	0.069521	20	0.080136	64	0.081254	0.109298	9	0.444634	0.042391	62	1.27657	0.290951	48
18.5	0.313651	0.070035	20	0.076279	64	0.067186	0.112471	9	0.442189	0.042874	62	1.27215	0.290953	48
18.55	0.301871	0.070074	20	0.062183	64	0.084796	0.09844	9	0.453869	0.042346	62	1.2591	0.287729	48
18.6	0.334822	0.070198	20	0.060928	64	0.06511	0.10642	9	0.433807	0.041589	62	1.26084	0.28708	48
18.65	0.31541	0.071902	20	0.063114	64	0.052607	0.120162	9	0.441336	0.042526	62	1.28965	0.288801	48
18.7	0.310281	0.069531	20	0.089889	64	0.048763	0.105662	9	0.438818	0.041669	62	1.24051	0.286226	48
18.75	0.311655	0.067446	20	0.112515	64	0.082593	0.111112	9	0.43344	0.041731	62	1.2416	0.285908	48
18.8	0.313672	0.070731	20	0.076251	64	0.139515	0.117209	9	0.448072	0.042405	62	1.25894	0.286538	48
18.85	0.325665	0.072096	20	0.094581	64	0.090575	0.105586	9	0.452342	0.042812	62	1.25918	0.286012	48
18.9	0.316275	0.073195	20	0.075258	64	0.100411	0.11218	9	0.419475	0.042426	62	1.23825	0.291361	48
18.95	0.31732	0.070582	20	0.075415	64	0.075995	0.119067	9	0.450421	0.042719	62	1.22982	0.283494	48
19	0.311478	0.068583	20	0.07516	64	0.124557	0.11565	9	0.431372	0.042337	62	1.22859	0.28384	48
19.05	0.30067	0.068021	20	0.074534	64	0.070769	0.116015	9	0.453257	0.044711	62	1.23118	0.284218	48
19.1	0.302598	0.068892	20	0.062135	64	0.121389	0.11718	9	0.442134	0.043574	62	1.24622	0.286312	48
19.15	0.300393	0.068427	20	0.082831	64	0.061822	0.118116	9	0.431442	0.042653	62	1.22571	0.28537	48
19.2	0.302703	0.069052	20	0.079503	64	0.023103	0.09866	9	0.432613	0.04305	62	1.22061	0.282411	48
19.25	0.306024	0.068154	20	0.09135	64	0.07234	0.116273	9	0.433051	0.042614	62	1.22756	0.284116	48
19.3	0.29893	0.067102	20	0.069796	64	0.070289	0.122319	9	0.428778	0.042447	62	1.22	0.288299	48
19.35	0.284067	0.065955	20	0.058113	64	0.044201	0.109937	9	0.422865	0.042345	62	1.20434	0.279259	48
19.4	0.294383	0.068622	20	0.136649	64	0.064534	0.111994	9	0.427869	0.042956	62	1.18674	0.284592	48
19.45	0.28065	0.066812	20	0.074061	64	0.092635	0.114751	9	0.420978	0.042414	62	1.21601	0.285508	48
19.5	0.284197	0.069921	20	0.071353	64	0.097154	0.111217	9	0.420626	0.0419	62	1.21614	0.280646	48
19.55	0.29654	0.067078	20	0.071465	64	0.099084	0.122263	9	0.406795	0.041269	62	1.22846	0.284137	48
19.6	0.318454	0.068307	20	0.089386	64	0.070877	0.111267	9	0.406507	0.041646	62	1.18273	0.279678	48
19.65	0.297517	0.068525	20	0.077739	64	0.085104	0.108886	9	0.412041	0.041954	62	1.21304	0.283399	48
19.7	0.313859	0.069274	20	0.072416	64	0.099637	0.10094	9	0.411684	0.042281	62	1.18037	0.28209	48
19.75	0.295582	0.06949	20	0.080558	64	0.060316	0.112163	9	0.418269	0.043179	62	1.17626	0.281494	48
19.8	0.301538	0.06937	20	0.084621	64	0.048174	0.10299	9	0.418678	0.042938	62	1.18757	0.283657	48
19.85	0.298111	0.070689	20	0.056336	64	0.054793	0.118194	9	0.425424	0.043304	62	1.16861	0.283981	48
19.9	0.310643	0.068072	20	0.056414	64	0.078186	0.117694	9	0.405767	0.041774	62	1.18965	0.279716	48
19.95	0.301735	0.068494	20	0.071372	64	0.102838	0.120195	9	0.395752	0.041601	62	1.1785	0.279684	48
20	0.296485	0.068672	20	0.065172	64	0.048808	0.097842	9	0.403345	0.042802	62	1.16404	0.282417	48
20.05	0.298591	0.068775	20	0.062203	64	0.073324	0.104154	9	0.41169	0.041972	62	1.15422	0.277964	48
20.1	0.29971	0.068449	20	0.094528	64	0.077432	0.113083	9	0.404817	0.043267	62	1.13778	0.27749	48
20.15	0.291447	0.065973	20	0.068918	64	0.036261	0.108588	9	0.400705	0.042449	62	1.13442	0.273586	48
20.2	0.285042	0.066689	20	0.064751	64	0.082135	0.116767	9	0.393627	0.041882	62	1.16558	0.276962	48
20.25	0.297003	0.065724	20	0.061842	64	0.038906	0.096487	9	0.399922	0.041115	62	1.14146	0.27853	48
20.3	0.292682	0.067139	20	0.073043	64	0.058718	0.102673	9	0.39495	0.041558	62	1.14391	0.278149	48
20.35	0.273267	0.065603	20	0.069013	64	0.067969	0.108197	9	0.403032	0.040006	62	1.15262	0.279539	48
20.4	0.287853	0.067211	20	0.062323	64	0.049112	0.110886	9	0.41659	0.040638	62	1.16258	0.276463	48
20.45	0.272952	0.068571	20	0.053166	64	0.089135	0.105672	9	0.420856	0.040661	62	1.13822	0.277286	48
20.5	0.266892	0.066915	20	0.058959	64	0.072088	0.097741	9	0.432464	0.041763	62	1.12819	0.274017	48
20.55	0.281256	0.066178	20	0.08542	64	0.078869	0.122913	9	0.424169	0.040896	62	1.10994	0.277582	48
20.6	0.284432	0.06731	20	0.067635	64	0.100357	0.11902	9	0.417826	0.041373	62	1.13825	0.271564	48
20.65	0.284299	0.065672	20	0.063581	64	0.033087	0.10626	9	0.427951	0.040629	62	1.11484	0.275749	48
20.7	0.291997	0.065379	20	0.072463	64	0.065909	0.116825	9	0.402045	0.039856	62	1.10869	0.27389	48
20.75	0.289807	0.067244	20	0.068288	64	0.084582	0.112983	9	0.411752	0.041349	62	1.13844	0.273125	48
20.8	0.272738	0.0666	20	0.06072	64	0.031524	0.094295	9	0.396528	0.039861	62	1.1062	0.274015	48
20.85	0.261924	0.066458	20	0.074275	64	0.027701	0.102145	9	0.392471	0.03926	62	1.11991	0.275092	48
20.9	0.267788	0.063069	20	0.047488	64	0.033476	0.104188	9	0.382545	0.03892	62	1.09594	0.268498	48
20.95	0.288619	0.066676	20	0.070743	64	0.111555	0.115508	9	0.379001	0.038396	62	1.11918	0.272941	48
21	0.28851	0.066911	20	0.079692	64	0.017842	0.101728	9	0.395811	0.039241	62	1.10659	0.275374	48
21.05	0.281692	0.065302	20	0.050674	64	0.028034	0.084797	9	0.376823	0.038132	62	1.08398	0.271087	48
21.1	0.271638	0.06601	20	0.090468	64	0.061013	0.098394	9	0.358275	0.037572	62	1.09181	0.272167	48
21.15	0.293995	0.065974	20	0.075867	64	0.05896	0.089769	9	0.363615	0.038139	62	1.04906	0.272772	48
21.2	0.27136	0.064708	20	0.074284	64	0.105546	0.103849	9	0.366918	0.037771	62	1.09349	0.277518	48
21.25	0.271968	0.06548	20	0.057322	64	0.094183	0.107473	9	0.355932	0.037682	62	1.06828	0.272512	48
21.3	0.291141	0.065531	20	0.076775	64	0.073101	0.109494	9	0.351161	0.037443	62	1.07857	0.267545	48
21.35	0.277117	0.064072	20	0.07648	64	0.088456	0.121066	9	0.356073	0.037678	62	1.06558	0.272724	48
21.4	0.270658	0.064002	20	0.050153	64	0.077115	0.129991	9	0.352028	0.037467	62	1.06784	0.269613	48
21.45	0.276657	0.063188	20	0.061321	64	0.051789	0.100485	9	0.350531	0.037174	62	1.06096	0.26993	48
21.5	0.278692	0.063435	20	0.04756	64	0.074864	0.094397	9	0.352238	0.038318	62	1.06901	0.26668	48
21.55	0.264128	0.064283	20	0.070008	64	0.073803	0.104887	9	0.34244	0.037357	62	1.05632	0.267046	48
21.6	0.271474	0.06182	20	0.057871	64	0.023925	0.099345	9	0.345857	0.037904	62	1.06552	0.265837	48
21.65	0.258093	0.064198	20	0.059131	64	0.021156	0.098895	9	0.344626	0.037755	62	1.05038	0.269597	48
21.7	0.272699	0.062792	20	0.068628	64	0.051588	0.107558	9	0.342416	0.038202	62	1.05846	0.271754	48
21.75	0.255091	0.063226	20	0.05927	64	0.045107	0.100854	9	0.332088	0.037176	62	1.08354	0.268334	48
21.8	0.273964	0.063786	20	0.051518	64	0.051476	0.097994	9	0.342023	0.037729	62	1.05651	0.266702	48
21.85	0.28077	0.062601	20	0.059084	64	0.048489	0.103486	9	0.341524	0.037686	62	1.04778	0.270452	48
21.9	0.254182	0.063289	20	0.063395	64	0.068054	0.113928	9	0.33335	0.036844	62	1.04639	0.26668	48
21.95	0.277186	0.062448	20	0.085362	64	0.016838	0.100245	9	0.327385	0.037231	62	1.04673	0.267715	48
22	0.247596	0.062773	20	0.062457	64	0.085535	0.109462	9	0.329771	0.037991	62	1.03792	0.26413	48
22.05	0.233059	0.061792	20	0.065433	64	-0.00611	0.094492	9	0.461652	0.048868	36	1.01883	0.269662	48
22.1	0.256017	0.061476	20	0.06026	64	0.076	0.096074	9	0.468854	0.049635	36	1.05138	0.267853	48
22.15	0.23464	0.060099	20	0.06451	64	0.059066	0.096273	9	0.467652	0.049712	36	1.05007	0.264875	48
22.2	0.248706	0.060888	20	0.062184	64	0.060088	0.102876	9	0.458771	0.049812	36	1.01609	0.260207	48
22.25	0.24084	0.061238	20	0.0901	64	0.054871	0.09894	9	0.467291	0.049346	36	1.0204	0.265016	48
22.3	0.247675	0.061835	20	0.078683	64	0.108455	0.106186	9	0.469658	0.049382	36	1.05209	0.267053	48
22.35	0.256737	0.062771	20	0.07441	64	0.028788	0.09434	9	0.450652	0.049893	36	1.02518	0.262266	48
22.4	0.256531	0.061283	20	0.059328	64	0.063134	0.109665	9	0.473151	0.049905	36	1.03606	0.266514	48
22.45	0.229218	0.058735	20	0.085131	64	0.05683	0.111298	9	0.488561	0.049761	36	1.0216	0.263091	48
22.5	0.251325	0.061119	20	0.075003	64	0.114184	0.112812	9	0.456336	0.049628	36	1.04613	0.267892	48
22.55	0.244473	0.059587	20	0.063198	64	0.073493	0.109229	9	0.436182	0.04949	36	1.01467	0.26261	48
22.6	0.261547	0.061943	20	0.043508	64	0.035025	0.090428	9	0.463659	0.049253	36	1.00351	0.263168	48
22.65	0.244023	0.059835	20	0.073296	64	0.017822	0.099662	9	0.453311	0.048736	36	1.02526	0.262637	48
22.7	0.235948	0.059691	20	0.075469	64	0.030676	0.098708	9	0.430282	0.050337	36	1.0224	0.265098	48
22.75	0.234879	0.059565	20	0.064723	64	0.024698	0.102361	9	0.430908	0.048856	36	0.999712	0.263992	48
22.8	0.241991	0.061479	20	0.061293	64	0.030219	0.110458	9	0.453332	0.048143	36	0.985961	0.261421	48
22.85	0.24036	0.060705	20	0.062804	64	0.052502	0.110443	9	0.434349	0.048146	36	0.959387	0.259437	48
22.9	0.235898	0.060983	20	0.059221	64	0.049059	0.101672	9	0.410744	0.048946	36	1.00217	0.263541	48
22.95	0.250368	0.060116	20	0.071501	64	-0.03931	0.091133	9	0.443883	0.046906	36	0.985588	0.263918	48
23	0.260139	0.059614	20	0.052358	64	0.003054	0.101913	9	0.423324	0.047142	36	1.00527	0.254267	48
23.05	0.248026	0.060464	20	0.073676	64	0.018638	0.101943	9	0.419057	0.047385	36	0.994419	0.264862	48
23.1	0.249798	0.059378	20	0.057026	64	0.06027	0.108362	9	0.426986	0.048332	36	0.95745	0.256788	48
23.15	0.249718	0.059832	20	0.064124	64	0.04865	0.080919	9	0.4538	0.046718	36	0.9749	0.258819	48
23.2	0.236123	0.059191	20	0.092991	64	0.048309	0.117665	9	0.421802	0.046471	36	0.984141	0.257377	48
23.25	0.234729	0.059442	20	0.044976	64	0.055134	0.104816	9	0.414795	0.046564	36	1.00089	0.260756	48
23.3	0.227864	0.060715	20	0.060227	64	-0.00454	0.090541	9	0.404317	0.047044	36	0.973663	0.257405	48
23.35	0.242094	0.058945	20	0.058567	64	0.049436	0.100777	9	0.427483	0.046743	36	0.958845	0.25917	48
23.4	0.236719	0.060638	20	0.076064	64	0.001757	0.099318	9	0.417721	0.046393	36	0.961856	0.256222	48
23.45	0.233151	0.059283	20	0.054487	64	0.044578	0.082108	9	0.417055	0.046153	36	0.966206	0.256523	48
23.5	0.209528	0.059362	20	0.076669	64	0.016101	0.105199	9	0.41505	0.046097	36	0.961259	0.262797	48
23.55	0.219709	0.058409	20	0.056542	64	0.057577	0.121331	9	0.395719	0.045877	36	0.962653	0.255091	48
23.6	0.233552	0.058219	20	0.068272	64	0.018508	0.090971	9	0.402708	0.046074	36	0.961936	0.254363	48
23.65	0.214055	0.058183	20	0.08016	64	0.060799	0.103492	9	0.394217	0.04678	36	0.947621	0.25384	48
23.7	0.215586	0.057482	20	0.057047	64	0.035642	0.094736	9	0.392551	0.046094	36	0.950656	0.256602	48
23.75	0.242277	0.057844	20	0.066043	64	-0.0434	0.078327	9	0.38573	0.045885	36	0.984254	0.255293	48
23.8	0.224202	0.058237	20	0.073211	64	0.013914	0.111212	9	0.379408	0.047161	36	0.944976	0.257408	48
23.85	0.256713	0.058108	20	0.089328	64	0.008925	0.107429	9	0.386516	0.046336	36	0.94989	0.25787	48
23.9	0.236001	0.056146	20	0.072703	64	0.056615	0.093986	9	0.386911	0.046572	36	0.926247	0.252572	48
23.95	0.221574	0.05896	20	0.086533	64	0.044254	0.091854	9	0.427261	0.046281	36	0.949911	0.254661	48
24	0.217265	0.05633	20	0.066173	64	0.066874	0.084522	9	0.400156	0.045717	36	0.944154	0.250177	48
24.05	0.221465	0.059374	20	0.0651	64	0.059148	0.080797	9	0.393566	0.046145	36	0.944667	0.252301	48
24.1	0.19926	0.057126	20	0.056489	64	0.022355	0.096655	9	0.399544	0.045426	36	0.911086	0.253143	48
24.15	0.221339	0.05893	20	0.074007	64	0.017418	0.094399	9	0.389537	0.044773	36	0.937907	0.250229	48
24.2	0.211794	0.055978	20	0.069828	64	0.010032	0.088807	9	0.362954	0.046026	36	0.919713	0.252922	48
24.25	0.238205	0.057933	20	0.0484	64	-0.02108	0.091881	9	0.378095	0.045784	36	0.903552	0.254631	48
24.3	0.239317	0.056927	20	0.077141	64	0.058725	0.089141	9	0.359601	0.046198	36	0.906771	0.25158	48
24.35	0.221695	0.058315	20	0.045636	64	0.035105	0.084051	9	0.381527	0.044803	36	0.924021	0.252159	48
24.4	0.227577	0.05669	20	0.073489	64	0.041284	0.105043	9	0.41363	0.045626	36	0.931255	0.249972	48
24.45	0.227012	0.056003	20	0.082221	64	0.064227	0.10529	9	0.380646	0.045666	36	0.926542	0.253084	48
24.5	0.2159	0.057518	20	0.083958	64	0.040974	0.095639	9	0.41203	0.045685	36	0.935457	0.252075	48
24.55	0.236144	0.057047	20	0.073263	64	0.012688	0.092741	9	0.417002	0.045999	36	0.931036	0.253036	48
24.6	0.217458	0.057001	20	0.061468	64	0.000801	0.083226	9	0.399374	0.047468	36	0.901006	0.251924	48
24.65	0.2159	0.055156	20	0.066393	64	-0.00131	0.093416	9	0.407567	0.045698	36	0.902613	0.254262	48
24.7	0.219259	0.057415	20	0.053841	64	-0.01207	0.094528	9	0.389254	0.046219	36	0.916278	0.249281	48
24.75	0.223901	0.055477	20	0.058215	64	0.034028	0.09981	9	0.402705	0.046452	36	0.919206	0.249905	48
24.8	0.199483	0.056348	20	0.07661	64	0.059036	0.093762	9	0.405265	0.046189	36	0.907028	0.249234	48
24.85	0.218265	0.057003	20	0.064858	64	-0.02247	0.084376	9	0.393116	0.044626	36	0.904735	0.252365	48
24.9	0.206013	0.055744	20	0.057291	64	0.054666	0.09175	9	0.387783	0.044766	36	0.896882	0.253124	48
24.95	0.237332	0.055117	20	0.070701	64	0.076454	0.109778	9	0.376292	0.045386	36	0.887526	0.245219	48
25	0.201401	0.054831	20	0.054567	64	0.082512	0.104641	9	0.384695	0.044703	36	0.902231	0.245033	48
25.05	0.214915	0.056758	20	0.05197	64	0.03631	0.085361	9	0.352294	0.045489	36	0.892976	0.248487	48
25.1	0.211748	0.055946	20	0.077789	64	0.01252	0.091116	9	0.394356	0.044876	36	0.864003	0.244961	48
25.15	0.218788	0.054743	20	0.068133	64	-0.01373	0.09315	9	0.36913	0.044794	36	0.899703	0.243895	48
25.2	0.21453	0.05625	20	0.062775	64	0.06927	0.094927	9	0.366644	0.045101	36	0.874116	0.245311	48
25.25	0.215043	0.054835	20	0.076518	64	0.051715	0.091084	9	0.361003	0.044207	36	0.872472	0.244897	48
25.3	0.198054	0.052983	20	0.069622	64	0.010453	0.089023	9	0.361401	0.04522	36	0.889377	0.243586	48
25.35	0.198202	0.055363	20	0.081526	64	-0.00124	0.093064	9	0.34424	0.045901	36	0.868072	0.244898	48
25.4	0.217937	0.054367	20	0.069546	64	0.039917	0.091164	9	0.347074	0.044972	36	0.877216	0.246302	48
25.45	0.220491	0.053516	20	0.059741	64	-0.01114	0.089746	9	0.349881	0.045262	36	0.851424	0.243997	48
25.5	0.203311	0.055208	20	0.07127	64	0.001199	0.084328	9	0.321131	0.045431	36	0.90026	0.243479	48
25.55	0.211082	0.055038	20	0.053148	64	-0.01533	0.086581	9	0.337191	0.044288	36	0.862479	0.243682	48
25.6	0.212224	0.054224	20	0.061353	64	0.037235	0.085639	9	0.337646	0.04447	36	0.872021	0.24955	48
25.65	0.214589	0.055456	20	0.074895	64	0.009584	0.083761	9	0.333834	0.044022	36	0.873743	0.246226	48
25.7	0.223605	0.053735	20	0.066321	64	-0.01789	0.090614	9	0.333532	0.044417	36	0.853669	0.242566	48
25.75	0.206106	0.054216	20	0.068185	64	0.073157	0.091358	9	0.328391	0.044367	36	0.869336	0.246288	48
25.8	0.207581	0.054819	20	0.062753	64	0.010424	0.085882	9	0.354683	0.043437	36	0.867241	0.24412	48
25.85	0.215384	0.051629	20	0.086544	51	0.040077	0.092667	9	0.316113	0.045605	36	0.863629	0.242329	48
25.9	0.201531	0.053697	20	0.070484	51	0.024839	0.107462	9	0.341836	0.043724	36	0.848093	0.242828	48
25.95	0.214497	0.056366	20	0.078766	51	0.051265	0.101935	9	0.318815	0.044117	36	0.86164	0.244662	48
26	0.202758	0.054852	20	0.076884	51	-0.00833	0.090198	9	0.32225	0.044435	36	0.866411	0.242074	48
26.05	0.201474	0.054895	20	0.077387	51	0.043093	0.089394	9	0.336759	0.043424	36	0.857117	0.243634	48
26.1	0.186685	0.052896	20	0.091758	51	0.013115	0.090669	9	0.311351	0.04471	36	0.845812	0.245141	48
26.15	0.196348	0.053074	20	0.091122	51	0.022611	0.087119	9	0.344633	0.043731	36	0.851598	0.239593	48
26.2	0.197861	0.053674	20	0.090551	51	0.047641	0.096753	9	0.329902	0.044718	36	0.84704	0.244595	48
26.25	0.214098	0.054341	20	0.052681	51	0.042953	0.108962	9	0.344976	0.043468	36	0.849542	0.246083	48
26.3	0.213664	0.054505	20	0.06868	51	0.026567	0.086975	9	0.348659	0.043171	36	0.83444	0.2411	48
26.35	0.214442	0.05263	20	0.066231	51	0.014269	0.081834	9	0.346046	0.044035	36	0.848539	0.239452	48
26.4	0.203622	0.053833	20	0.068778	51	0.03465	0.087978	9	0.350602	0.044315	36	0.875715	0.240271	48
26.45	0.192981	0.053578	20	0.060156	51	-0.01489	0.086594	9	0.348958	0.044881	36	0.806083	0.238785	48
26.5	0.187769	0.054707	20	0.069366	51	-0.05265	0.076865	9	0.34484	0.044967	36	0.841256	0.237815	48
26.55				0.083379	51	-0.01594	0.08999	9	0.368627	0.045902	36	0.82626	0.2375	48
26.6				0.096736	51	0.049032	0.088852	9	0.372823	0.046571	36	0.820887	0.242523	48
26.65				0.059805	51	-0.04801	0.073471	9	0.385094	0.047348	36	0.812263	0.240247	48
26.7				0.074938	51	0.007324	0.087915	9	0.378659	0.048111	36	0.828215	0.240937	48
26.75				0.078199	51	-0.02626	0.091138	9	0.372807	0.047171	36	0.830721	0.238693	48
26.8				0.069863	51	0.042339	0.092441	9	0.384765	0.048428	36	0.821499	0.238887	48
26.85				0.078992	51	-0.00421	0.086278	9	0.358722	0.04631	36	0.830736	0.240778	48
26.9				0.063027	51	0.035515	0.093862	9	0.35908	0.046886	36	0.843623	0.240199	48
26.95				0.07052	51	-0.00532	0.100163	9	0.342672	0.04688	36	0.804886	0.242517	48
27				0.093566	51	0.003438	0.094508	9	0.358161	0.045777	36	0.828629	0.236752	48
27.05				0.067078	51	0.012892	0.079529	9	0.367537	0.045845	36	0.829165	0.234154	48
27.1				0.078369	41	0.016658	0.103633	9	0.334228	0.045082	36	0.820766	0.239083	48
27.15				0.120399	41	0.021914	0.094398	9	0.345846	0.044717	36	0.81969	0.234996	48
27.2				0.103748	41	0.011609	0.098815	9	0.36143	0.044177	36	0.801317	0.237661	48
27.25				0.093045	41	0.024417	0.083038	9	0.355888	0.04509	36	0.820169	0.236385	48
27.3				0.09016	41	-0.01077	0.080044	9	0.384471	0.047071	36	0.806145	0.235223	48
27.35				0.08154	41	0.01004	0.069808	9	0.352876	0.044093	36	0.810218	0.23772	48
27.4				0.063376	41	-0.03015	0.088042	9	0.350104	0.045016	36	0.81625	0.236108	48
27.45				0.091252	41	-0.0622	0.082059	9	0.433963	0.068097	14	0.81388	0.239999	48
27.5				0.075109	41	0.025915	0.089675	9	0.415818	0.066734	14	0.79504	0.23859	48
27.55				0.100099	41	0.045297	0.089314	9	0.412995	0.06534	14	0.783036	0.235189	48
27.6				0.111759	41	0.001118	0.096893	9	0.418378	0.058014	14	0.776404	0.237924	48
27.65				0.066261	41	-0.00849	0.080782	9	0.41614	0.06659	14	0.805827	0.232833	48
27.7				0.065419	41	-0.01221	0.098708	9	0.443067	0.071943	14	0.814452	0.234159	48
27.75				0.067285	41	-0.03347	0.076182	9	0.473023	0.072695	14	0.781709	0.235173	48
27.8				0.077418	41	0.035966	0.099117	9	0.418887	0.071666	14	0.782671	0.236324	48
27.85				0.092852	41	-0.0236	0.081305	9	0.434067	0.073645	14	0.779051	0.236489	48
27.9				0.070339	41	-0.00499	0.085091	9	0.395495	0.071189	14	0.80793	0.239777	48
27.95				0.075957	41	0.031254	0.08642	9	0.355558	0.069753	14	0.785028	0.235187	48
28				0.09009	41	-0.00625	0.095112	9	0.401762	0.065257	14	0.805676	0.233395	48
28.05				0.059766	41	0.009648	0.082442	9	0.359633	0.063759	14	0.783743	0.228962	48
28.1				0.069522	41	0.017351	0.08037	9	0.362862	0.059328	14	0.777431	0.232352	48
28.15				0.083694	41	-0.02272	0.093301	9	0.311709	0.061114	14	0.807082	0.231813	48
28.2				0.080166	41	-0.03467	0.073544	9	0.35464	0.059006	14	0.770266	0.231867	48
28.25				0.093398	41	-0.01052	0.100161	9	0.360046	0.058671	14	0.771486	0.22998	48
28.3				0.065704	41	-0.02987	0.080177	9	0.341076	0.055527	14	0.750804	0.234202	48
28.35				0.112716	41	0.025165	0.092113	9	0.33658	0.055033	14	0.77892	0.232262	48
28.4				0.078091	41	0.003785	0.082458	9	0.310847	0.053604	14	0.760496	0.232474	48
28.45				0.082438	41	0.007607	0.094992	9	0.370475	0.057537	14	0.780628	0.232597	48
28.5				0.063331	41	0.022493	0.095434	9	0.330577	0.055816	14	0.752503	0.232103	48
28.55				0.06699	41	0.023219	0.08871	9	0.286728	0.057834	14	0.771656	0.227898	48
28.6				0.073742	41	0.038992	0.09557	9	0.286622	0.048422	14	0.768037	0.234499	48
28.65				0.058095	41	-0.00605	0.089262	9	0.249927	0.050703	14	0.766445	0.228897	48
28.7				0.054975	41	-0.00962	0.088958	9	0.34942	0.050821	14	0.756541	0.228467	48
28.75				0.085116	41	0.056562	0.096087	9	0.267073	0.050804	14	0.801449	0.234199	48
28.8				0.069787	41	0.009656	0.095136	9	0.289911	0.052456	14	0.763641	0.231057	48
28.85				0.08853	41	0.04361	0.092298	9	0.307745	0.050049	14	0.770779	0.233764	48
28.9				0.10527	41	-0.04084	0.09057	9	0.228077	0.056674	14	0.769634	0.234388	48
28.95				0.077852	41	-0.05516	0.08627	9	0.235004	0.052803	14	0.759316	0.23634	48
29				0.127418	41	-0.05317	0.081334	9	0.318671	0.053792	14	0.74371	0.232388	48
29.05				0.153019	41	0.001392	0.072495	9	0.256785	0.051172	14	0.738594	0.231251	48
29.1				0.067387	41	-0.03114	0.073679	9	0.242218	0.051456	14	0.750065	0.234554	48
29.15				0.09047	41	0.018543	0.091054	9	0.270236	0.051151	14	0.744448	0.232605	48
29.2				0.077356	41	0.041389	0.08774	9	0.24691	0.060004	14	0.769655	0.234916	48
29.25				0.070607	41	0.013434	0.078162	9	0.332515	0.057235	14	0.759779	0.231848	48
29.3				0.048941	15	0.203513	0.072563	5	0.388724	0.062988	14	0.755981	0.232699	48
29.35				0.043517	15	0.258936	0.106475	5	0.376196	0.063185	14	0.741186	0.229449	48
29.4				0.065915	15	0.199648	0.101816	5	0.450523	0.065605	14	0.743469	0.231519	48
29.45				0.031253	15	0.230547	0.097848	5	0.396213	0.067563	14	0.740708	0.234396	48
29.5				0.035417	15	0.223498	0.093235	5	0.342353	0.06528	14	0.748552	0.228912	48
29.55				0.015396	15	0.17028	0.07907	5	0.419814	0.069424	14	0.726828	0.233962	48
29.6				0.070859	15	0.175567	0.083003	5	0.404111	0.067396	14	0.752165	0.2332	48
29.65				0.048219	15	0.246773	0.072182	5	0.357561	0.063766	14	0.735107	0.232562	48
29.7				0.0327	15	0.114977	0.083343	5	0.353168	0.06447	14	0.746727	0.227405	48
29.75				0.027825	15	0.229045	0.099846	5	0.366712	0.063585	14	0.728254	0.229913	48
29.8				0.019619	15	0.160814	0.086819	5	0.283545	0.062697	14	0.734474	0.223325	48
29.85				0.028539	15	0.158127	0.062194	5	0.371032	0.062066	14	0.750627	0.229042	48
29.9				0.028884	15	0.213017	0.095317	5	0.383635	0.067734	14	0.730505	0.233302	48
29.95				0.030197	15	0.203919	0.098359	5	0.423707	0.067081	14	0.723781	0.228937	48
30				0.053247	15	0.19672	0.094765	5	0.392036	0.070602	14	0.738755	0.23504	48
30.05				0.033809	15	0.171735	0.072228	5	0.346926	0.06677	14	0.72574	0.228628	48
30.1				0.036311	15	0.224655	0.103853	5	0.311465	0.07206	14	0.75567	0.227054	48
30.15				0.043401	15	0.194126	0.09371	5	0.36579	0.07485	14	0.733731	0.229957	48
30.2				0.075116	15	0.131187	0.068796	5	0.331473	0.071047	14	0.699829	0.23056	48
30.25				0.044419	15	0.163424	0.070682	5	0.332677	0.07024	14	0.724419	0.227508	48
30.3				0.0675	15	0.145612	0.082796	5	0.331614	0.077334	14	0.722334	0.226521	48
30.35				0.035114	15	0.21671	0.092206	5	0.370564	0.07962	14	0.709777	0.226904	48
30.4				0.05403	15	0.150484	0.097167	5	0.399416	0.086039	14	0.70261	0.228811	48
30.45				0.075432	15	0.17808	0.094652	5	0.427618	0.086569	14	0.732503	0.226228	48
30.5				0.030089	15	0.207665	0.086202	5	0.389426	0.081339	14	0.724027	0.231066	48
30.55				0.06319	15	0.156734	0.09087	5	0.334433	0.075976	14	0.708586	0.226035	48
30.6				0.025782	15	0.240706	0.078486	5	0.373856	0.08141	14	0.705608	0.228391	48
30.65				0.057163	15	0.202535	0.09676	5	0.380418	0.084186	14	0.736223	0.227431	48
30.7				0.03392	15	0.262343	0.088026	5	0.391292	0.078281	14	0.686354	0.226673	48
30.75				0.049474	15	0.170171	0.087473	5	0.366801	0.077591	14	0.73276	0.22644	48
30.8				0.043666	15	0.221589	0.066261	5	0.390135	0.072898	14	0.684563	0.229673	48
30.85				0.038985	15	0.128158	0.070467	5	0.347053	0.074287	14	0.683091	0.225884	48
30.9				0.041336	15	0.126082	0.059154	5	0.378745	0.077904	14	0.716341	0.227943	48
30.95				0.047838	15	0.14116	0.086034	5	0.431559	0.083246	14	0.701823	0.229682	48
31				0.042208	15	0.110641	0.099084	5	0.447918	0.078924	14	0.705526	0.224686	48
31.05				0.03957	15	0.218799	0.078146	5	0.390616	0.078101	14	0.734375	0.226993	48
31.1				0.02741	15	0.165651	0.082365	5	0.375697	0.075051	14	0.731965	0.229903	48
31.15				0.035127	15	0.136538	0.068643	5	0.449205	0.082712	14	0.703272	0.225984	48
31.2				0.068809	15	0.230453	0.085099	5	0.381006	0.06762	14	0.700031	0.228137	48
31.25				0.031563	15	0.140269	0.084931	5	0.3961	0.071883	14	0.723006	0.226876	48
31.3				0.049198	15	0.208077	0.078293	5	0.373281	0.068172	14	0.692057	0.225325	48
31.35				0.030303	15	0.092687	0.058739	5	0.406214	0.068447	14	0.701955	0.227964	48
31.4				0.080421	15	0.198181	0.06699	5	0.348897	0.065237	14	0.685546	0.226371	48
31.45				0.023675	15	0.17009	0.069372	5	0.35238	0.063897	14	0.708306	0.229723	48
31.5				0.046416	15	0.239037	0.082154	5	0.300268	0.063642	14	0.70676	0.226906	48
31.55				0.047895	15	0.153433	0.077416	5	0.31467	0.056221	14	0.69795	0.228535	48
31.6				0.026689	15	0.195965	0.070594	5	0.325257	0.059195	14	0.721994	0.227427	48
31.65				0.052475	15	0.066607	0.065173	5	0.23473	0.062614	14	0.692753	0.227138	48
31.7				0.036455	15	0.162031	0.09778	5	0.355752	0.063072	14	0.688423	0.227165	48
31.75				0.035797	15	0.21996	0.084733	5	0.229783	0.060712	14	0.667115	0.224655	48
31.8				0.03213	15	0.199278	0.12164	5	0.290685	0.057458	14	0.689847	0.224372	48
31.85				0.043645	15	0.146457	0.071853	5	0.25511	0.054957	14	0.685835	0.228723	48
31.9				0.032364	15	0.186287	0.079992	5	0.292077	0.055309	14	0.676451	0.223109	48
31.95				0.026892	15	0.090106	0.086933	5	0.251577	0.049901	14	0.699635	0.224049	48
32				0.041636	15	0.135207	0.068697	5	0.222302	0.054952	14	0.684464	0.225717	48
32.05				0.035801	15	0.18771	0.072129	5	0.221199	0.055699	14	0.671718	0.223033	48
32.1				0.050246	15	0.100174	0.058375	5	0.260695	0.054005	14	0.676877	0.225387	48
32.15				0.044945	15	0.169696	0.062278	5	0.269566	0.055444	14	0.697674	0.226368	48
32.2				0.0255	15	0.119728	0.062816	5	0.219895	0.063507	14	0.703072	0.224289	48
32.25				0.038353	15	0.161671	0.075793	5	0.26756	0.06198	14	0.638804	0.225896	48
32.3				0.062035	15	0.184401	0.09084	5	0.258098	0.059807	14	0.693418	0.224441	48
32.35				0.029086	15	0.259844	0.089635	5	0.310608	0.059807	14	0.675386	0.22385	48
32.4				0.033933	15	0.148743	0.092505	5	0.227595	0.06423	14	0.699279	0.225516	48
32.45				0.060006	15	0.201902	0.0815	5	0.305096	0.064644	14	0.682303	0.222482	48
32.5				0.034158	15	0.138773	0.095645	5	0.223352	0.063432	14	0.660127	0.223949	48
32.55				0.02895	15	0.140605	0.069459	5	0.268609	0.056525	14	0.70539	0.225086	48
32.6				0.029431	15	0.079301	0.075258	5	0.304925	0.058691	14	0.65649	0.220692	48
32.65				0.044626	15	0.183617	0.071536	5	0.246734	0.056186	14	0.67042	0.223272	48
32.7				0.039628	15	0.080764	0.0768	5	0.25855	0.061481	14	0.682595	0.222176	48
32.75				0.048059	15	0.20048	0.095841	5	0.309282	0.058615	14	0.675993	0.223907	48
32.8				0.035507	15	0.180863	0.06965	5	0.291497	0.061554	14	0.67649	0.223783	48
32.85				0.025155	15	0.20076	0.074742	5	0.26192	0.061059	14	0.662226	0.224218	48
32.9				0.038989	15	0.128408	0.072765	5	0.255951	0.061672	14	0.673823	0.224687	48
32.95				0.039109	15	0.083999	0.054611	5	0.218296	0.064139	14	0.687457	0.223272	48
33				0.031043	15	0.120383	0.073228	5	0.216355	0.057847	14	0.649012	0.2235	48
33.05				0.031671	15	0.109899	0.07644	5	0.291047	0.061898	14	0.665222	0.22038	48
33.1				0.055873	15	0.134376	0.068657	5	0.214769	0.060401	14	0.661791	0.225599	48
33.15				0.040656	15	0.199461	0.071194	5	0.251798	0.061623	14	0.653242	0.219919	48
33.2				0.033097	15	0.092517	0.074342	5	0.208358	0.061121	14	0.639404	0.224349	48
33.25				0.069898	15	0.127089	0.067471	5	0.214807	0.05615	14	0.6796	0.225909	48
33.3				0.036163	15	0.180429	0.07671	5	0.209344	0.056664	14	0.663919	0.223319	48
33.35				0.036231	15	0.083391	0.070118	5	0.153398	0.057688	14	0.664637	0.218727	48
33.4				0.047745	15	0.162936	0.077602	5	0.207605	0.054576	14	0.648823	0.222067	48
33.45				0.045014	15	0.094621	0.068943	5	0.203404	0.054522	14	0.65243	0.220122	48
33.5				0.02417	15	0.142256	0.078361	5	0.163604	0.052393	14	0.60881	0.223102	48
33.55				0.021047	15	0.16442	0.0688	5	0.174425	0.054173	14	0.641869	0.222433	48
33.6				0.044913	15	0.136928	0.071199	5	0.181129	0.057119	14	0.632552	0.223638	48
33.65				0.035842	15	0.161086	0.061708	5	0.217946	0.058142	14	0.664116	0.221467	48
33.7				0.046087	15	0.139925	0.047392	5	0.242342	0.061772	14	0.664585	0.222839	48
33.75				0.056802	15	0.056077	0.060514	5	0.217531	0.057672	14	0.644296	0.220936	48
33.8				0.028123	15	0.096114	0.052384	5	0.241082	0.064476	14	0.657834	0.218036	48
33.85				0.03436	15	0.143203	0.073071	5	0.249725	0.05875	14	0.639989	0.223353	48
33.9				0.047024	15	0.200723	0.074441	5	0.23969	0.061855	14	0.651515	0.222716	48
33.95				0.033976	15	0.099385	0.066677	5	0.179132	0.06294	14	0.658405	0.227016	48
34				0.03384	15	0.120401	0.074814	5	0.196927	0.064705	14	0.669082	0.220685	48
34.05				0.042693	15	0.090218	0.079338	5	0.275379	0.064801	14	0.638082	0.218441	48
34.1				0.050379	15	0.152293	0.07538	5	0.214057	0.061266	14	0.614848	0.219649	48
34.15				0.033677	15	0.142476	0.074905	5	0.175716	0.06233	14	0.669085	0.224429	48
34.2				0.028689	15	0.104546	0.069092	5	0.19953	0.060089	14	0.633951	0.221179	48
34.25				0.031795	15	0.079465	0.080445	5	0.198508	0.058452	14	0.630818	0.225478	48
34.3				0.022867	15	0.114369	0.067821	5	0.245085	0.060978	14	0.656433	0.221037	48
34.35				0.034531	15	0.169241	0.087293	5	0.218826	0.059697	14	0.669661	0.219164	48
34.4				0.023726	15	0.063603	0.065573	5	0.283535	0.05962	14	0.642723	0.220446	48
34.45				0.045153	15	0.128516	0.068041	5	0.254927	0.058626	14	0.618722	0.225212	48
34.5				0.025477	15	0.078094	0.088712	5	0.218811	0.062157	14	0.626127	0.216264	48
34.55				0.037763	15	0.141077	0.047944	5	0.218373	0.060007	14	0.644842	0.220168	48
34.6				0.036957	15	0.068473	0.059085	5	0.173313	0.058059	14	0.653946	0.220677	48
34.65				0.044036	15	0.094989	0.0845	5	0.245717	0.05614	14	0.638729	0.222816	48
34.7				0.036511	15	0.19178	0.076794	5	0.248722	0.060225	14	0.62902	0.221768	48
34.75				0.032633	15	0.12089	0.046855	5	0.195407	0.055033	14	0.649984	0.220442	48
34.8				0.030743	15	0.203461	0.081502	5	0.174535	0.054734	14	0.62673	0.223722	48
34.85				0.038801	15	0.148683	0.083568	5	0.211068	0.05686	14	0.64289	0.221476	48
34.9				0.037715	15	0.113073	0.072544	5	0.202908	0.056758	14	0.626945	0.217809	48
34.95				0.036678	15	0.104987	0.062318	5	0.263293	0.053255	14	0.638558	0.217217	48
35				0.031956	15	0.095662	0.04928	5	0.286305	0.056979	14	0.634159	0.219125	48
35.05				0.032635	15	0.136031	0.063935	5	0.25059	0.061624	14	0.64358	0.220215	48
35.1				0.027977	15	0.182337	0.068894	5	0.248975	0.059685	14	0.623532	0.226254	48
35.15				0.025249	15	0.15282	0.064052	5	0.320101	0.061514	14	0.622015	0.222549	48
35.2				0.036281	15	0.119015	0.068546	5	0.295293	0.058697	14	0.631703	0.219979	48
35.25				0.043089	15	0.139599	0.055245	5	0.324993	0.053257	14	0.62175	0.218814	48
35.3				0.02178	15	0.097184	0.09235	5	0.295879	0.057409	14	0.621873	0.216832	48
35.35				0.032626	15	0.210816	0.066466	5	0.29307	0.05725	14	0.629683	0.218509	48
35.4				0.029402	15	0.157514	0.069954	5	0.279237	0.052549	14	0.634488	0.221985	48
35.45				0.030349	15	0.056097	0.06623	5	0.318779	0.052071	14	0.618499	0.218363	48
35.5				0.058213	15	0.121584	0.077128	5	0.280186	0.054546	14	0.622361	0.219057	48
35.55				0.025723	15	0.016345	0.042744	5	0.220912	0.05314	14	0.629365	0.217972	48
35.6				0.043088	15	0.104222	0.069053	5	0.239852	0.05404	14	0.639187	0.222145	48
35.65				0.040597	15	0.09285	0.055891	5	0.204403	0.051723	14	0.619973	0.221107	48
35.7				0.036815	15	0.132643	0.067117	5	0.220865	0.050534	14	0.637548	0.218986	48
35.75				0.032217	15	0.118002	0.066386	5	0.188373	0.055164	14	0.637167	0.222005	48
35.8				0.029912	15	0.059234	0.048302	5	0.19362	0.056206	14	0.626567	0.219197	48
35.85				0.021045	15	0.13511	0.070148	5	0.198109	0.054337	14	0.638125	0.219488	48
35.9				0.038859	15	0.171662	0.092726	5	0.173973	0.051445	14	0.636196	0.219218	48
35.95				0.039313	15	0.141634	0.073617	5	0.15653	0.05432	14	0.618949	0.218889	48
36				0.035969	15	0.1594	0.078578	5	0.172614	0.050868	14	0.603897	0.216216	48
36.05				0.022187	15	0.170816	0.075944	5	0.180951	0.050394	14	0.603311	0.213714	48
36.1				0.032734	15	0.164882	0.073003	5	0.18319	0.052845	14	0.653443	0.221842	48
36.15				0.028959	15	0.097239	0.065078	5	0.14873	0.054622	14	0.619354	0.218163	48
36.2				0.039318	15	0.124602	0.066492	5	0.198924	0.051074	14	0.633383	0.218425	48
36.25				0.040656	15	0.12209	0.084164	5	0.210646	0.048543	14	0.60865	0.221539	48
36.3				0.036386	15	0.060093	0.055881	5	0.18693	0.049708	14	0.632624	0.219601	48
36.35				0.044371	15	0.101161	0.08432	5	0.152802	0.050535	14	0.614732	0.21904	48
36.4				0.039708	15	0.130795	0.05	5	0.116318	0.050186	14	0.620005	0.221038	48
36.45				0.062973	15	0.079792	0.068398	5	0.122331	0.054422	14	0.597809	0.218751	48
36.5				0.024015	15	0.113674	0.073418	5	0.140247	0.051026	14	0.597766	0.218428	48
36.55				0.049875	15	0.112709	0.070342	5	0.140417	0.050989	14	0.611831	0.218546	48
36.6				0.03334	15	0.114587	0.057424	5	0.175149	0.048288	14	0.616215	0.217082	48
36.65				0.054266	15	0.078552	0.08146	5	0.130001	0.052232	14	0.641792	0.220386	48
36.7				0.035365	15	0.158707	0.073393	5	0.184836	0.049123	14	0.614641	0.221169	48
36.75				0.031194	15	0.182529	0.070013	5	0.124106	0.053748	14	0.62093	0.221459	48
36.8				0.039193	15	0.115898	0.036945	5	0.170412	0.052374	14	0.599445	0.216883	48
36.85				0.028746	15	0.111388	0.06202	5	0.254465	0.051825	14	0.60826	0.217897	48
36.9				0.039125	15	0.117063	0.061046	5	0.235272	0.047255	14	0.63679	0.222987	48
36.95				0.033568	15	0.090516	0.070126	5	0.238527	0.057365	14	0.612479	0.22042	48
37				0.043506	15	0.034432	0.051299	5	0.31075	0.061475	14	0.625648	0.219266	48
37.05				0.046804	15				0.270746	0.05923	14	0.609891	0.22018	48
37.1				0.055969	15				0.180638	0.053128	14	0.621613	0.222493	48
37.15				0.046933	15				0.295618	0.055388	14	0.607354	0.219199	48
37.2				0.051782	15				0.286556	0.050229	14	0.600656	0.22277	48
37.25				0.019149	15				0.277488	0.061937	14	0.593829	0.217949	48
37.3				0.019571	15				0.304445	0.064597	14	0.628262	0.217108	48
37.35				0.038832	15				0.319812	0.08032	14	0.595383	0.219576	48
37.4				0.017459	15				0.37507	0.076563	14	0.621075	0.214038	48
37.45				0.047168	15				0.432159	0.080127	14	0.615352	0.21681	48
37.5				0.045681	15				0.394843	0.08239	14	0.60876	0.218596	48
37.55				0.01333	15				0.352363	0.078985	14	0.595225	0.217942	48
37.6				0.040196	15				0.341062	0.077712	14	0.59331	0.217013	48
37.65				0.052159	15				0.419457	0.075355	14	0.649275	0.232943	45
37.7				0.025194	15				0.351613	0.074146	14	0.661745	0.228628	45
37.75				0.041966	15				0.348723	0.072616	14	0.631051	0.23084	45
37.8				0.031125	15				0.335161	0.070663	14	0.613716	0.230024	45
37.85				0.047217	15				0.285275	0.07113	14	0.649106	0.234447	45
37.9				0.036579	15				0.353051	0.06843	14	0.635393	0.232084	45
37.95				0.047671	15				0.26573	0.064686	14	0.595462	0.232628	45
38				0.029451	15				0.324051	0.064743	14	0.626316	0.232707	45
38.05				0.046031	15				0.256432	0.065689	14	0.595788	0.237093	45
38.1				0.030532	15				0.228525	0.05779	14	0.628961	0.234046	45
38.15				0.034484	15				0.183777	0.062431	14	0.628803	0.230203	45
38.2				0.037993	15				0.188694	0.062038	14	0.612152	0.23085	45
38.25				0.023174	15				0.243681	0.058551	14	0.628242	0.232905	45
38.3				0.025755	15				0.217577	0.055589	14	0.611636	0.233359	45
38.35				0.035681	15				0.20955	0.056707	14	0.612482	0.227397	45
38.4				0.05555	15				0.157583	0.058561	14	0.608978	0.234646	45
38.45				0.043431	15				0.236818	0.054733	14	0.596769	0.23153	45
38.5				0.043192	15				0.173519	0.057266	14	0.623481	0.230434	45
38.55				0.031473	15				0.192873	0.05791	14	0.621806	0.227772	45
38.6									0.174679	0.056338	14	0.602	0.228772	45
38.65									0.23938	0.05565	14	0.614979	0.227739	45
38.7									0.239312	0.059695	14	0.585805	0.224548	45
38.75									0.243645	0.054197	14	0.615892	0.23319	45
38.8									0.212482	0.056835	14	0.6012	0.230462	45
38.85									0.23334	0.049742	14	0.591198	0.22691	45
38.9									0.161913	0.056732	14	0.592289	0.232054	45
38.95									0.179118	0.051204	14	0.608122	0.224308	45
39									0.217661	0.048968	14	0.579361	0.237961	45
39.05									0.291435	0.05289	14	0.582017	0.230744	45
39.1									0.238095	0.054334	14	0.606806	0.227865	45
39.15									0.343036	0.063168	14	0.616316	0.227184	45
39.2									0.258314	0.066656	14	0.602362	0.22552	45
39.25									0.274326	0.077175	14	0.586718	0.228609	45
39.3									0.333786	0.068681	14	0.586513	0.229962	45
39.35									0.300145	0.064471	14	0.614641	0.224221	45
39.4									0.328163	0.07275	14	0.614809	0.228186	45
39.45									0.282593	0.066488	14	0.637961	0.230055	45
39.5									0.314474	0.069025	14	0.57076	0.227411	45
39.55									0.286785	0.060576	14
39.6									0.277539	0.062063	14
39.65									0.292343	0.063354	14
39.7									0.242521	0.057575	14
39.75									0.272817	0.061611	14
39.8									0.223238	0.063282	14
39.85									0.166268	0.058788	14
39.9									0.165963	0.059396	14
39.95									0.189561	0.051473	14
40									0.22586	0.055269	14
40.05									0.172743	0.05395	14
40.1									0.229443	0.054837	14
40.15									0.171265	0.051604	14
40.2									0.203287	0.04913	14
40.25									0.163359	0.051092	14
40.3									0.199485	0.052724	14
40.35									0.156369	0.052329	14
40.4									0.163617	0.049298	14
40.45									0.171998	0.049322	14
40.5									0.122345	0.055703	14
40.55									0.140885	0.05066	14
40.6									0.131828	0.049668	14
40.65									0.141974	0.050264	14
40.7									0.177163	0.050199	14
40.75									0.109184	0.048812	14
40.8									0.134591	0.047902	14
40.85									0.172428	0.047034	14
40.9									0.152568	0.047458	14
40.95									0.126603	0.044063	14
41									0.116363	0.051566	14
41.05									0.15162	0.04065	14
41.1									0.069502	0.05046	14
41.15									0.131453	0.048125	14
41.2									0.110042	0.046313	14
41.25									0.135828	0.042686	14
41.3									0.151772	0.04548	14
41.35									0.148149	0.046877	14
41.4									0.177807	0.045037	14
41.45									0.06537	0.045882	14
41.5									0.120332	0.047912	14
41.55									0.060385	0.046314	14
41.6
41.65
41.7
41.75
41.8
41.85
41.9
41.95
42
42.05
42.1
42.15
42.2
42.25
42.3
42.35
42.4
42.45
42.5
42.55
42.6
42.65
42.7
42.75
42.8
42.85
42.9
42.95
43
43.05
43.1
43.15
43.2
43.25
43.3
43.35
43.4
43.45
43.5
43.55
43.6
43.65
43.7
43.75
43.8
43.85
43.9
43.95
44
44.05
44.1
44.15
44.2
44.25
44.3
44.35
44.4
44.45
44.5
44.55
44.6
44.65
44.7
44.75
44.8
44.85
44.9
44.95
45
45.05
45.1
45.15
45.2
45.25
45.3
45.35
45.4
45.45
45.5
45.55
45.6
45.65
45.7
45.75
45.8
45.85
45.9
45.95
46
46.05
46.1
46.15
46.2
46.25
46.3
46.35
46.4
46.45
46.5
50.55
50.6
50.65
50.7
50.75
50.8
50.85
50.9
50.95
51
51.05
51.1
51.15
51.2
51.25
51.3
51.35
51.4
51.45
51.5
51.55
51.6
51.65
51.7
51.75
51.8
51.85
51.9
51.95
52
52.05
52.1
52.15
52.2
52.25
52.3
52.35
52.4
52.45
52.5
52.55
52.6
52.65
52.7
52.75
52.8
52.85
52.9
52.95
53
53.05
53.1
53.15
53.2
53.25
53.3
53.35
53.4
53.45
53.5
53.55
53.6
53.65
53.7
53.75
53.8
53.85
53.9
53.95
54
54.05
54.1
54.15
54.2
54.25
54.3
54.35
54.4
54.45
54.5
54.55
54.6
54.65
54.7
54.75
54.8
54.85
54.9
54.95
55
55.05
55.1
55.15
55.2
55.25
55.3
55.35
55.4
55.45
55.5
55.55
55.6
55.65
55.7
55.75
55.8
55.85
55.9
55.95
56
56.05
56.1
56.15
56.2
56.25
56.3
56.35
56.4
56.45
56.5
56.55
56.6
56.65
56.7
56.75
56.8
56.85
56.9
56.95
57
57.05
57.1
57.15
57.2
57.25
57.3
57.35
57.4
57.45
57.5
57.55
57.6
57.65
57.7
57.75
57.8
57.85
57.9
57.95
58
58.05
58.1
58.15
58.2
58.25
58.3
58.35
58.4
58.45
58.5
58.55
58.6

## Sheet: Fig 2E
Peak dff	K-GECO1											XCaMP-R											jRGECO1a											FRCaMPi
# of Pulses	1	2	3	5	10	20	40	80	160			1	2	3	5	10	20	40	80	160			1	2	3	5	10	20	40	80	160			1	2	3	5	10	20	40	80	160
	0.281484	0.498044	0.534491	0.848034	1.20612	1.47681	1.72421	1.94544	2.7503			0.512543	1.09761	1.10901	1.26181	1.52052	1.3925	1.45991	1.43978	1.71973			0.198908	0.244191	0.270577	0.333602	0.389917	0.498459	0.663986	1.0712	1.74426			0.470861	1.19568	1.34887	1.51343	2.3194	3.86826	5.54541	6.63724	7.74963
	1.14644	1.32925	1.1205	1.21274	1.54244	1.82716	2.18185	2.53968	2.0677			1.27456	1.27765	0.643227	0.751289	0.696863	1.11476	1.09124	1.51405	2.0892			0.30189	0.39732	0.482123	0.653129	0.871085	1.10692	1.44367	2.30827	2.89361			0.37291	0.628986	0.738137	1.05077	1.69096	2.64616	3.69438	5.01164	5.45976
	0.382086	0.601071	0.669195	0.830454	1.03129	1.23363	1.42079	1.72654	2.40974			0.812653	0.893972	0.552021	1.95228	0.783895	1.02557	0.975828	1.41163	1.5126			0.319522	0.508057	0.493897	0.58733	0.779038	0.801818	0.820803	1.00889	1.44435			0.285626	0.467704	0.637453	0.883392	1.28452	1.62629	1.92091	1.92381	2.01474
	0.668507	0.873718	0.623227	0.778713	1.13206	1.52225	1.76594	2.09451	1.77237			1.0112	1.05308	1.08987	1.19321	1.99354	1.42958	1.38613	1.18049	1.74013			0.178682	0.204601	0.219248	0.235498	0.286175	0.317355	0.351158	0.493239	0.816606			0.379661	0.60335	0.740468	0.993177	1.29826	1.87375	2.19624	2.36882	2.64486
	0.242144	0.267084	0.316278	0.39474	0.486399	0.673706	1.15666	1.69763	2.17282			1.08702	1.12066	1.38094	1.99454	1.15514	0.676988	1.53612	1.52734	2.72096			0.233936	0.276373	0.345544	0.481072	0.560163	0.599945	0.77573	1.04263	1.50507			0.506774	0.792327	1.24574	1.24176	1.55143	2.05037	2.73431	3.12746	3.33481
	0.223499	0.316861	0.399047	0.490037	0.599454	0.679992	0.769402	1.49377	1.7645			0.780434	0.826122	1.12461	1.3021	2.00107	1.48176	0.739054	1.47638	0.673536			0.64025	0.686962	0.749547	0.996049	1.50007	2.04269	2.59962	2.83775	2.66555			0.368915	0.576255	0.657554	0.799515	1.02205	1.31686	1.57231	1.85837	2.33221
	0.300377	0.416942	0.503459	0.496428	0.966964	0.999724	1.29092	1.55008	1.62991			1.10392	0.778916	1.20393	0.87872	1.27727	1.86223	1.6976	0.601972	0.702472			0.439932	0.53431	0.733023	0.785746	1.17277	1.45487	2.20679	2.7646	2.0394			0.953523	2.25655	2.37804	0.768239	2.89595	3.44169	4.28541	4.38069	4.55201
	0.512331	0.596648	0.651466	0.695891	0.813967	0.882147	1.0198	1.24683	1.68103			0.9465	0.969788	1.09675	1.00469	0.85119	0.878627	0.915419	1.7816	0.780142			0.750253	0.982451	1.22936	1.5185	1.96582	2.34342	2.63912	2.88039	2.7037			0.327891	0.524985	0.596627	1.01161	1.157	1.59716	2.1087	2.54346	2.94478
	0.552892	0.583394	0.641779	0.737992	0.829826	0.933444	1.09385	1.32053	1.75596				1.04649	1.01217	1.07738	0.9514	1.91707	0.928619	0.924082	0.802355			0.294225	0.47004	0.607503	0.852006	1.24103	1.82959	2.48583	2.87673	2.7972			0.551778	0.923956	0.911693	0.270571	1.5334	1.88872	2.34544	2.45247	2.39967
	0.493381	0.570836	0.590127	0.6708	0.73852	0.874643	1.04435	1.31451	2.4507				0.78841	0.974131	0.993303	1.10312	1.15776	0.895105	0.822498				0.2915	0.415085	0.528774	0.717378	1.02183	1.34783	1.90878	2.62433	2.80562			0.981996	1.32045	0.233204	0.98573	1.77133	2.03559	2.39538	2.63531	2.7791
	0.395174	0.494332	0.540597	0.607967	0.723583	0.878428	1.15619	1.68197	1.95206					1.14098	0.868259	1.00933	0.869008	0.87534	0.889699				0.199639	0.293763	0.365794	0.491108	0.549874	0.619961	0.679733	0.799466	1.38807			0.115857	0.187427	0.691459	0.501512	0.295314	0.33826	0.369113	0.343735	0.351198
	0.394823	0.474738	0.478415	0.580335	0.660774	0.804918	1.12562	1.50119	2.37366					1.00838	1.15895	0.929428	0.954371	0.660413	0.907471				0.328242	0.497603	0.655376	0.919128	1.06297	1.26525	1.5626	2.15867	1.11005			0.38518	0.530353	0.42432	0.348324	1.19591	1.55366	1.98466	2.34724	2.26365
	0.533044	0.608305	0.647757	0.737896	0.844297	0.97439	1.23231	1.63292	2.21943					0.831805	1.05103	1.06462	0.913447						0.139125	0.204442	0.217965	0.274188	0.360003	0.491793	0.619325	0.782751	1.22903			0.293981	0.393051	0.253219	2.54545	0.534662	0.784371	0.820018	0.858189	1.11044
	0.359218	0.442285	0.469944	0.576175	0.696034	0.874549	1.16169	1.7159	1.5314						1.00667	0.988129	0.907791						0.227696	0.336144	0.359548	0.441672	0.555458	0.716655	0.842401	0.999853	1.35492			0.116014	0.27938	2.36702	1.7335	0.471235	0.666028	0.832842	0.883993	0.886206
	0.248295	0.370387	0.454588	0.57984	0.780915	1.03722	1.24864	1.47222	1.90805						0.834669	0.880496	0.985097						0.19919	0.261297	0.268844	0.331891	0.383844	0.493792	0.605968	0.858171	0.977354			1.04299	1.67792	1.36873	2.15446	2.61301	2.97008	3.49216	3.51301	3.58924
	0.473105	0.513748	0.704669	0.711523	0.987137	1.1944	1.46196	1.7765	2.12434							0.737437	0.855625						0.258914	0.38832	0.434492	0.491272	0.555607	0.607275	0.643093	0.765544	2.36314			0.930788	1.13151	1.85724	1.88727	2.27145	2.69929	2.72394	2.842	2.9529
	0.438868	0.645939	0.685431	0.70401	0.773001	0.893856	1.0897	1.34414	2.00003								0.684379						0.326236	0.450901	0.526403	0.686129	0.926851	1.19717	1.56211	2.02143	1.53171			0.655265	1.44356	1.54242	1.16104	2.31813	3.00554	3.40831	3.46089	3.4954
	0.254252	0.766838	0.921897	1.10054	1.30027	1.56624	1.81354	2.03776	1.37062														0.34229	0.334145	0.412981	0.499772	0.602614	0.762614	0.862112	1.02473	2.10881			0.880101	1.57776	0.871102	1.94831	2.3974	3.13042	3.3534	3.56894	3.71168
	0.420464	0.292698	0.327712	0.408019	0.470838	0.546846	0.711832	1.19633	1.59472														0.349326	0.468991	0.741414	0.475777	0.492579	0.664934	0.768707	1.16575	2.5433			0.375791	0.683352	1.35313	0.995672	1.73561	2.19615	2.85789	3.07199	3.1763
	0.121557	0.613525	0.664505	0.780935	0.879698	0.976814	1.17288	1.38716	1.03008														0.494037	0.653081	0.777607	0.903016	1.30311	1.70485	2.0445	2.22471	1.4697			0.748953	1.10044	0.776957	0.890326	2.52973	3.28602	4.1197	4.5638	4.8198
	0.377885	0.154587	0.188088	0.223907	0.308806	0.418692	0.553992	0.814114	1.85908														0.371759	0.59323	0.467737	1.05338	1.32822	1.50816	1.6352	2.56482	1.43269			0.442252	0.595291	0.552972	1.11006	1.41121	1.77483	2.1224	2.45572	2.6857
	0.375825	0.411865	0.426723	0.44828	0.478479	0.529994	0.660324	1.02435	2.40987														0.245323	0.356932	0.532578	0.622109	0.739044	0.876811	1.00755	1.19624	2.15173			0.342055	0.463415	0.780019	1.54837	1.06218	1.44649	1.73485	1.69892	1.18956
	0.584013	0.526876	0.623233	0.747659	0.798087	0.715592	1.02914	1.79194	2.18711														0.308174	0.418281	0.643843	0.63689	0.691551	0.764905	0.75676	1.06686	3.25373			0.439126	0.722232	1.09971	0.704329	1.56295	2.12427	2.866	3.82181	4.08325
	0.316963	0.575509	0.749871	0.923126	1.0051	0.970869	1.08112	1.38449	3.03644														0.50077	0.597822	1.38874	0.802295	1.09132	1.38254	1.69262	2.14678	1.79704			0.583748	0.879079	0.445463	0.759352	1.54206	1.98194	2.73854	3.31334	3.43945
	0.482481	0.63572	0.706998	0.81093	1.02957	1.43809	2.02803	2.56776	1.76477														0.681869	0.872966	3.5495	1.61594	1.71389	1.66518	2.09527	2.8809	3.24227			0.341563	0.494742	0.543732	1.30017	0.950677	1.45863	2.05468	2.43163	2.6242
	0.525831	0.345289	0.35625	0.377073	0.450397	0.504686	0.574172	0.857584	1.96667														0.911707	2.13514	1.30391	3.61666	0.776475	5.17514	0.960025	1.19019	1.22284			0.308179	0.422549	0.925364	1.16016	1.10184	1.62212	2.22051	2.7926	3.22198
	0.422813	0.46374	0.615896	0.630993	0.785764	0.84902	1.00477	1.38068	2.83122														0.629445	1.01927	1.42459	2.05819	1.03461	3.89993	1.63441	2.63188	5.09855			0.429996	0.727659	0.816344	2.2186	1.90054	2.87495	3.73846	3.92845	3.86617
	0.433627	0.725383	0.853386	0.780647	0.909154	1.06268	0.828666	1.94699	1.51044														1.23683	1.09626	1.7064	1.60874	0.778021	2.24594	0.613737	0.775879	3.89577			0.498096	0.713158	2.11371	0.864006	1.72529	2.98792	4.05417	4.39291	4.42813
	0.631614	0.451724	0.476132	0.428964	0.577818	0.50611	0.571198	0.821096	2.37226														1.21132	1.57361	1.54216	2.471	1.15973	3.86131	1.97094	3.84175	1.06312			1.28402	1.75055	0.740511	1.37185	1.08631	2.5001	3.3087	4.16094	4.9558
	0.48649	0.591338	0.697744	0.760097	0.80716	0.948472	1.24283	1.19726	2.43154														0.765928	0.828125	1.35795	2.43592	1.07123	4.3011	1.40947	2.36846	2.33968			0.497061	0.669499	1.03049	1.80767	1.5118	1.53026	2.16285	2.82842	3.66011
	0.552258	0.695228	0.699445	0.778396	0.787552	2.10496	2.49751	1.79498	3.06711														0.240994	1.22762	1.4481	1.62618	0.647294	1.86605	0.863668	0.881927	2.10428			0.578716	0.892968	1.30702	2.58595	2.70874	1.80129	1.86744	2.39056	3.18494
	0.675305	0.788103	1.0486	1.21163	1.64522	0.838906	0.873604	2.80414	1.51978														0.649566	2.01385	2.08646	2.11412	0.923398	3.0741	1.18675	1.61897	2.03946			0.805333	1.04795	1.72473	0.534284	3.39505	3.50397	3.77672	4.18844	5.05509
	0.628264	0.66452	0.829616	0.836618	0.858495	0.769438	0.885547	1.0117	1.4879														1.32551	2.38178	2.57749	3.08763	0.472216	3.74477	0.542349	1.00338	2.98338			1.31853	1.236	0.480145	0.980849	0.620929	4.05443	4.65503	4.61265	3.98119
	0.777991	0.599707	0.549053	0.600751	0.7172	0.846698	0.971665	1.12349	1.80586														1.30512	0.916866	0.912223	4.11411	0.995284	5.48103	1.35998	1.72877	1.99812			0.415816	0.453841	0.7877	3.10598	1.29471	0.801929	1.26829	2.82059	3.26061
	0.423273	0.798715	0.908655	0.814063	0.924148	0.83253	1.0967	1.2194	1.4538														0.370871	1.96428	2.32782	1.51322	0.80116	1.5995	1.05838	2.03188	3.47054			0.476309	0.535385	2.77866	3.72675	2.71917	1.69317	2.23321	2.93602	8.66057
	0.42534	1.22237	1.26604	1.23098	1.03934	0.516298	0.613355	1.22055	1.4124														0.964889	1.33322	0.795264	3.14999	0.985314	5.09639	1.4165	1.77947	2.05454			1.09401	1.74627	3.97197	3.95493	2.59591	3.74959	4.69471	7.08703	3.96117
	0.377928	0.420973	0.628418	0.650961	0.487285	1.14898	1.35961	0.924509	2.13157														0.209376		1.97661	1.10628	2.62096	1.19932	3.1085	3.41272	2.50996			0.610567	1.87464	3.89005	2.95553	3.06364	3.6138	5.23599	3.47682	8.32771
	0.585366	0.572462	0.695209	0.842304	0.978831	0.805947	0.968039	1.68437	2.3197														0.427467			3.25257	1.68986	5.30826	2.10836	2.40074	1.92561			1.3617	2.25555	3.39502	1.04944	1.7098	4.29088	2.76543	5.00787	8.39124
	1.69237	0.470029	0.55603	0.657165	0.763521	1.41434	1.61059	1.43671	2.49129																		0.534192		0.751556	1.35313	2.03097			4.29008	1.76678	0.639196	6.55082	3.51773	2.31689	1.43369	5.86983	8.43661
	0.737939	0.768078	0.937569	1.11367	1.33726	3.48911	4.10847	1.99572	4.80863																		0.951281		1.09029	1.3111	3.33718			2.20204	0.632709	4.8175	6.18514	6.06384	1.26335	5.61587	3.91528	9.52657
	0.550769	1.60029	1.75396	2.18549	2.60494	1.27266	1.66193	4.58489	2.15604																		1.01289		1.24175	1.4962	3.03394			0.751314	2.01387	3.44541	10.5747	9.12628	4.66153	7.81919	7.58446	14.002
	0.716741	1.27647	1.2441	1.43712	1.68657	1.05817	1.08394	1.67898	2.0125																		1.73743		2.50823	3.08232	3.46396			0.923066	4.90023	1.34474	2.50643	3.48559	8.71333	8.98365	5.35083	7.81543
	0.81765	0.748847	0.844013	0.956743	1.1409	1.49164	1.81365	1.64709	2.75172																		1.66913		2.13734	2.50852	2.79298			2.95197	3.86521	3.77079	2.299	7.26449	9.27133	7.73673	5.76317	7.69422
	0.413748	0.9483	1.08243	1.24413	1.40252	1.57724	2.09338	2.36435	2.87331																		1.80695		2.4116	3.01658	0.669668			0.631754	3.02794	1.98054	5.08265	9.40866	7.91478	3.01276	6.67849	7.83239
	0.717786	0.773609	0.938438	1.2326	1.39102	0.606046	0.466128	2.58904	0.972584																		1.06669		1.49406	2.05837	4.31995			1.34013	1.0656	1.82191	4.70355	2.76156	3.08391	2.36207	5.16838	6.60496
	0.505648	0.557641	0.42082	0.565027	0.593825	1.06787	1.35112	0.672402	1.91448																		0.502493		0.624698	0.655032	2.16876			0.819831	3.01684	1.74017	3.04958	3.33604	1.71691	11.2608	6.75462	7.70534
	0.814647	0.728212	0.712807	0.705625	0.916517	1.34085	1.62687	1.54791	2.74824																		1.41126		1.65231	2.54906	2.06707			0.912827	1.97412	1.53419	2.71627	3.3629	4.86095	2.33783	5.81206	12.7055
	0.379502	0.662772	0.799002	0.987365	1.15378	1.77521	2.29013	2.31318	2.78303																		0.79929		0.922746	1.49297	1.85144			2.03548	1.9591	8.01663	2.36988	3.47542	3.78824	4.21114	5.46262	4.16779
	0.884209	1.23655	1.2187	1.49833	1.74515	0.861204	0.833165	2.63727	1.44722																		0.850045		1.08358	1.32641	4.39502			1.02031	1.37786	1.86	10.7479	13.1456	2.75509	1.86617	11.9373	4.94698
	0.668144	0.458895	0.672809	0.689988	0.856406	1.10023	1.02409	0.874602	2.07301																		0.80051		1.11402	1.29788	13.0715			0.562094	1.23529		1.40961	2.09373	3.3211	5.35429	3.97789	5.2056
	0.698755	0.767967	0.926703	0.995139	1.13521	2.10279	2.75402	1.34213	4.04052																		1.64908		2.19729	3.75591	7.01466				7.09675		2.48248	3.21888	3.11086		2.8411	8.85124
	0.549281	0.830862	1.02309	1.32928	1.71	1.12889	1.30071	3.4169	2.31604																		5.3522		5.64795	11.6247	4.15053				1.69699				10.4772		2.59208	4.70746
		0.681569	0.801918	0.964028	1.0526	0.963881	1.09702	1.78552	1.83699																		2.95162		4.51745	5.64836	6.0989								1.97624		4.50067
		0.584069	0.669305	0.746502	0.916192			1.47861																			1.85968		2.96399	2.57528	7.64875								3.50084		3.77999
																											3.40095		4.13131	5.20828	7.94317
																											3.23193		4.74686	5.75183	7.34895
																											1.88622		2.48181	4.02752	6.05987
																											2.73703		3.32199	4.60973	6.1657
																											3.38545		4.13611	5.24694	4.73719
																											5.01084		5.33951	5.53418	8.00865
																											1.18139		1.41952	1.83527	3.61421
																											4.45933		5.81165	6.79039	9.78138
																											1.21188		6.41235	8.5586
																											4.6331

## Sheet: Fig 2F
Normalized SNR	K-GECO1											XCaMP-R											jRGECO1a											FRCaMPi
# of Pulses	1	2	3	5	10	20	40	80	160			1	2	3	5	10	20	40	80	160			1	2	3	5	10	20	40	80	160			1	2	3	5	10	20	40	80	160
	0.370843	0.389799	0.451534	0.410937	0.565606	0.370862	0.454287	0.387478	0.306			0.368144	0.945755	0.628391	0.691225	0.513108	0.318015	0.390488	0.20759	0.256196			1.39022	0.775531	1.18726	0.717326	0.884913	0.663875	0.981705	1.397	1.12823			0.212905	0.222108	0.249574	0.33121	0.293973	0.333148	0.480181	0.576106	0.548897
	0.923207	0.544799	0.263593	0.557436	0.495429	0.440157	0.45784	0.409268	0.523646			0.68448	0.624965	0.251417	0.198756	0.214468	0.20612	0.172765	0.184542	0.306542			1.83902	1.00509	1.11434	0.941215	1.49677	0.940855	1.69705	0.966961	1.49408			0.286773	0.229853	0.237552	0.35693	0.478928	0.334303	0.647366	0.726004	0.999839
	0.619836	0.612121	0.371405	0.440728	0.595018	0.317248	0.449984	0.468473	0.335241			0.6139	0.564857	0.207614	0.689026	0.18278	0.245165	0.174729	0.160399	0.177865			1.49083	1.26443	0.748547	1.11037	1.01048	1.26032	1.20371	0.6737	0.761456			0.565469	0.447707	0.497135	0.885577	0.857554	0.671601	0.919188	0.716798	0.527897
	0.739619	0.566128	0.399885	0.413167	0.442825	0.291802	0.364616	0.378132	0.468676			1.31083	0.846835	0.359847	0.316484	0.380893	0.221268	0.179294	0.14102	0.18123			1.42274	0.819918	1.23116	0.661649	0.853903	0.43089	0.719449	1.08991	0.714537			0.54751	0.503839	0.378397	0.522964	0.47837	0.538722	0.594531	0.554155	0.123387
	0.738286	0.196357	0.41788	0.298255	0.277694	0.387642	0.387062	0.635049	0.908273			1.11687	0.758675	0.318267	0.284861	0.322999	0.130021	0.208144	0.132502	0.210748			1.43325	1.07501	0.978422	1.21279	1.79213	1.00759	1.31331	1.66971	0.858368			0.590909	0.426249	0.47194	0.377953	0.539898	0.680011	0.525894	0.590915	0.357357
	0.470006	0.416825	0.514189	0.451446	0.694549	0.362104	0.618169	0.614616	0.294967			0.821737	0.580591	0.585337	0.386994	0.218948	0.281296	0.138052	0.154616	0.058947			1.37031	0.865631	1.10017	0.883312	1.18392	1.47866	1.21623	1.13678	0.916175			0.503002	0.465146	0.431603	0.422204	0.376663	0.397496	0.661841	0.634506	0.358925
	0.827142	0.365581	0.412778	0.235709	0.539607	0.291249	0.512807	0.412063	0.223023			0.704119	0.351323	0.828017	0.267881	0.282405	0.265097	0.138368	0.089744	0.06143			1.22671	0.842214	1.00193	0.87688	0.898686	1.20883	1.5399	1.14849	2.04306			0.879839	0.784928	0.688518	0.84773	0.591144	0.56327	0.931565	0.466608	0.420767
	0.587391	0.403159	0.285399	0.343065	0.397061	0.379172	0.534382	0.30619	0.255871			0.724784	0.500046	0.469069	0.588049	0.209976	0.134636	0.168521	0.103921	0.10661			1.38637	0.884278	0.819296	1.27378	1.17029	1.19976	1.09475	0.866738	0.923336			0.857828	0.635009	0.936261	0.942241	0.685413	0.761901	1.48615	1.2432	0.702031
	0.606378	0.453408	0.361245	0.501284	0.369092	0.275444	0.481469	0.353885	0.371767				0.454746	0.454219	0.449553	0.547722	0.178533	0.195871	0.09861	0.075761			0.72052	0.682824	1.2711	0.806057	1.22846	1.21214	1.51924	0.74547	1.11135			0.667133	0.511534	0.395688	0.3862	0.493415	0.516675	0.694393	0.678127	0.456962
	0.634865	0.379072	0.297953	0.406037	0.448251	0.28887	0.388426	0.393369	0.480561				0.46792	0.27594	0.338527	0.3249	0.232472	0.189691	0.117531	0.056141			1.47789	1.24267	0.982493	1.81765	1.75895	1.73543	2.64641	0.802875	0.654378			1.07892	0.747056	1.40525	0.940632	0.46398	0.439954	0.53152	0.449336	0.434902
	0.576049	0.418878	0.215522	0.351818	0.293882	0.301738	0.365093	0.358501	0.414194					0.357547	0.243577	0.283664	0.270243	0.131077	0.101311				1.09416	1.1047	1.52177	0.948962	1.71376	0.98036	0.853824	0.890871	0.692259			0.292679	0.226007	0.224139	0.199041	0.187587	0.160733	0.156455	0.142963	0.731653
	0.634197	0.282124	0.231133	0.370974	0.312845	0.339453	0.38007	0.523708	0.304199					0.251555	0.320889	0.225432	0.215791	0.102311	0.099665				1.44801	1.31895	0.430441	2.06311	0.663999	1.26236	1.32357	0.798363	0.846804			0.497825	0.400823	0.443	0.535267	0.44237	0.298487	0.511805	0.665437	0.31299
	0.421856	0.374814	0.465657	0.319918	0.402286	0.313845	0.266807	0.491876	0.430754					0.365067	0.309093	0.221442	0.199688						0.598531	0.401592	0.849265	0.373165	0.854148	0.566172	0.532991	1.90913	0.751292			0.314402	0.536802	0.185862	0.151749	0.160828	0.134496	0.172341	0.166508	0.314267
	0.334067	0.354153	0.455596	0.235223	0.292441	0.457255	0.233154	0.341335	0.312707						0.348097	0.422219	0.1963						1.24214	1.07346	0.62504	0.760356	0.598498	0.910175	1.01561	0.888648	1.51678			0.366029	0.519492	0.308714	0.256463	0.313667	0.34718	0.507069	0.442891	0.547818
	0.530795	0.21405	0.211333	0.192816	0.311633	0.305969	0.520652	0.21571	0.318103						0.308033	0.159636	0.123087						1.1067	0.684478	1.23402	0.680621	0.963355	0.567537	0.618275	1.39935	1.17045			0.815242	0.753457	0.55758	0.591472	0.509287	0.449083	0.645355	0.466741	0.497674
	0.274373	0.218014	0.671147	0.192449	0.211687	0.370993	0.325271	0.376056	0.403752							0.24882	0.115425						1.21409	1.14158	1.92	1.12849	1.18214	1.10086	0.866285	1.40341	1.8006			0.647066	0.976628	0.861852	0.68264	0.52162	0.463193	0.635513	0.552327	1.35461
	0.353849	0.401427	0.815436	0.426873	0.585872	0.265223	0.508061	0.359192	0.328625														1.52469	1.20387	1.30046	1.17729	1.25806	1.31081	1.42786	1.47934	1.05679			0.616174	0.452664	0.752102	0.822725	0.335174	0.538083	0.667709	0.604614	0.658856
	0.668153	0.216048	1.36303	0.209499	0.179819	0.389851	0.368508	0.384545	0.512671														1.65279	1.76787	2.18805	1.41429	1.38917	1.30535	1.67739	1.02701	0.956667			0.792536	0.54846	0.593826	0.941597	0.550983	0.557072	0.795533	0.634829	0.851535
	0.311099	0.441117	0.375321	0.396029	0.378727	0.393332	0.468677	0.467413	1.08553														2.62992	1.27365	1.22496	1.39697	1.52145	1.01495	1.21348	0.787642	1.1056			0.60568	0.355257	0.649865	0.540304	0.809899	0.670918	0.788235	0.749304	1.40556
	1.18209	0.179007	0.616859	0.256196	0.248599	0.849886	0.727921	0.660939	1.36124														2.22235	0.895408	0.716791	1.53987	2.43207	1.77406	2.26191	1.4478	0.764267			0.570527	0.278451	0.405375	0.601583	0.318171	0.436664	0.973024	0.52395	0.834324
	0.813769	0.704035	0.735085	0.415959	0.530953	0.459878	0.811923	0.837292	0.727837														1.5203	1.26741	1.33682	1.37043	1.02939	1.52032	1.62637	0.591383	0.826023			0.598757	0.465389	0.524529	0.59161	0.262149	0.433834	0.540901	0.556246	1.53475
	1.96228	0.860325	0.459916	0.837701	1.01938	0.432437	0.595949	0.86879	0.899398														1.38505	0.799041	0.78109	0.776757	0.593662	1.03855	0.885473	1.07757	0.729336			0.477685	0.323189	0.399836	0.240406	0.453015	0.663933	0.504433	0.631449	0.351316
	0.880269	0.957984	0.53505	1.04476	1.14047	0.427829	0.379382	0.80199	0.587442														1.15239	0.569422	0.657743	0.936671	1.14051	0.564262	0.665045	0.572523	0.715179			0.535212	0.20953	0.15946	0.493287	0.846112	0.2559	0.874058	1.03682	1.05301
	1.11234	0.380536	0.77911	0.383454	0.40183	0.244346	0.75559	0.583122	0.519488														1.28837	0.95941	1.48183	0.938615	0.947996	1.17519	1.04917	0.784237	0.617403			0.385973	0.328349	0.263846	0.672512	0.642495	0.228867	0.467912	0.352468	1.48973
	0.912545	0.538724	0.503619	0.345625	0.466096	0.220096	0.257693	0.601369	0.483711														0.279344	0.873664	0.829302	0.563055	0.701949	0.514823	1.1762	0.689075	0.714991			0.262344	0.503881	0.811959	0.424221	0.76355	0.366814	0.398217	0.386832	1.13771
	0.593163	0.763937	0.778681	0.604155	0.904208	0.264161	0.323101	0.539051	0.656616														0.180261	0.462193	0.696343	2.65963	0.592076	0.452317	0.690454	1.37048	1.2478			0.382712	0.371486	0.447486	1.61831	0.782725	0.887153	0.581589	0.587863	1.43548
	0.815291	0.372191	1.27275	0.290298	0.283813	0.422217	0.255319	0.518798	0.517324														0.680906	1.93334	0.313866	0.813497	0.751036	2.45695	0.54204	0.425604	0.553487			0.691314	0.764324	0.706389	1.55676	1.09367	0.595769	1.08187	1.12467	0.823444
	0.598828	0.618018	0.526438	0.369123	0.499539	1.01212	0.405788	0.431944	1.00222														0.482948	1.15468	0.42977	0.71644	0.445262	0.690371	0.439176	1.52509	1.35173			0.444813	0.851285	0.926456	1.04747	0.806912	0.37052	0.74441	0.807428	0.488948
	0.810225	0.588415	0.476306	0.456149	0.359864	1.09794	1.01194	0.571801	0.343749														0.229105	1.00369	1.09981	0.279074	0.696319	0.717058	0.437033	0.760923	0.684349			0.93587	1.00978	0.87401	0.673229	0.810279	1.04659	0.333355	0.353515	0.808489
	1.69089	0.449663	0.333935	0.471411	0.418835	0.351614	0.701102	1.03362	0.299138														0.215391	0.47606	1.11527	0.396605	0.478142	0.379444	0.55141	1.42279	1.07756			1.68832	0.773344	0.660942	0.646388	1.60918	0.697118	1.34396	1.27481	1.16204
	1.22865	0.69943	0.582467	0.643597	1.41539	0.214056	0.440362	0.53387	0.323377														0.226631	0.953475	1.69876	0.871935	1.3246	0.269995	0.596425	1.4058	0.694416			1.17881	0.736334	0.525386	0.493477	1.10237	1.19978	0.632737	0.718895	0.803441
	0.575078	1.47095	1.12637	1.21829	0.828807	0.144965	0.169513	0.367135	0.635255														0.702826	1.67922	1.26666	1.10103	0.268821	1.20346	1.19535	0.982417	0.618056			1.27007	0.768512	0.67507	1.69461	0.661996	1.07646	1.18487	0.981854	1.09836
	0.372411	0.643107	0.533596	0.472597	0.480994	0.83029	0.140903	0.245531	0.454324														0.361142	1.46867	0.416662	1.41652	1.10641	0.986037	0.211434	0.540768	0.825542			1.33538	0.492782	0.726471	1.05699	1.0325	0.573485	0.777604	0.749506
	0.661037	0.424754	0.6576	0.28065	0.363405	0.423658	0.915421	0.173767	0.259102														0.452873	1.53333	0.413959	1.41825	0.864375	1.67898	1.37982	0.998595	0.683437			1.16623	1.56052	2.06187	0.606244	0.884085	0.720174	0.595256	1.85809
	1.42146	0.333564	0.313842	0.305277	0.221756	0.397632	0.551608	0.420351	0.118337														0.283443	0.681034	0.465204	0.471443	1.11818	1.48113	0.546289	0.736474	0.889477			1.01139	1.13635	1.3479	0.807518	2.63076	1.24385	0.910087	0.96949
	0.740676	0.478259	0.238775	0.465977	0.918382	0.287146	0.525597	1.41171	0.326442														0.290989	0.64629	0.551393	0.499872	1.16477	0.43102	1.1604	1.1684	1.10799			4.17427	1.16039	1.07554	0.944492	0.957978	0.752223	1.18952	1.6377
	0.971754	0.997213	0.709037	1.02441	0.393503	0.13163	0.419485	0.486759	0.277327														0.186923	0.682131		0.456362	1.0424	0.482207	1.54192	1.36175	0.672445			4.07162	1.01631	0.602744	1.39278	2.12197	0.718229	0.839947	0.268668
	0.496122	0.50899	0.653719	0.639604	0.557703	0.574514	0.12176	0.553542	0.500994														0.283186	0.533786		0.52966	0.286855	0.28764	0.87888	1.09646	0.340759			1.93229	0.803794	1.18091	4.72961	0.900013	0.439802	0.888841	0.480264
	0.270008	0.601105	0.626508	0.304906	0.282682	0.553981	0.61412	0.297947	0.485103														0.306684				0.683304	0.739269	0.274121	0.463068	0.426215			1.85369	1.07066	1.00578	1.04091	0.828652	0.38131	0.587073	0.552093
	1.0262	0.294938	0.372322	0.181218	0.168026	0.439704	0.615967	0.150229	0.285599																		1.15904		0.600913	0.345766	0.551867			1.42993	1.19689	1.05376	0.701061	1.41231	0.654905	0.36507	0.606913
	1.05668	0.287429	0.406768	0.562965	1.11437	0.259422	0.21554	0.829436	0.321702																		1.09665		0.910432	0.372827	0.575544			2.39562	1.54092	1.24538	1.21029	2.02045	0.708043	0.593238	0.562555
	0.812326	0.849221	0.210229	0.631131	0.583255	0.512496	0.484405	0.715579	0.350013																		1.3419		1.76689	0.5388	1.79627			1.92718	1.6862	0.70324	2.30059	0.732047	1.31798	0.460563	0.531893
	0.659978	0.391803	0.506318	0.366873	0.39047	0.146106	0.295456	0.719594																			1.08978		1.24821	1.44116	1.26196			1.35095	0.838657	1.39188	1.24865		1.66483	1.2586	1.52509
	0.488489	0.720923	0.419241	0.576584	0.510158	0.3421	0.320206	0.310573																			0.844476		1.022	1.0867	3.10221			1.59967	1.56495	1.15698	1.31072		0.902217	1.92172	0.409349
	0.325025	0.34005	0.354019	0.307422	0.33757	0.243749	0.19513	0.31593																			0.500339		1.28727	2.72076	1.18207			3.24864	1.48732	1.17059	1.39884		0.329378	0.507228	0.393196
	0.751402	0.458338	0.390637	0.369509	0.430414	0.269035	0.460424	0.516443																			0.298905		0.537722	0.839752	1.1037			1.12232	1.18364	1.21908	1.37381		0.698567	0.406286	0.414793
	0.688753	0.257835		0.22716	0.170445	0.270875	0.306181	0.244676																			0.3814		0.342578	0.529049	0.590932			2.2536	1.23122	1.22568	0.548336		1.42382	1.40715	1.11796
	0.434106	0.378006		0.383077	0.431853		0.270811	0.3268																			0.521152		0.289025	0.566436	1.20735			1.42101	0.799778	1.73249	1.5488		0.622427	1.30515	1.61672
	0.782451	0.366167		0.256329	0.299074			0.278996																			0.671592		0.596116	1.06101	1.43168			2.77329	1.6704				0.93709	0.445444	0.95554
	0.570112	0.274911		0.405596	0.300415			0.477583																			1.0571		0.646032	1.1288	1.28405			1.78655					1.07353	1.06237	1.6641
		0.578356		0.341814	0.41943			0.319219																			0.696376		0.798787	0.588461	1.26452			2.26053					1.15896	1.37748	1.04581
		0.349406			0.321547			0.442948																			2.71007		0.682207	0.308894	1.27911			1.26341					0.598574	1.00114	0.646699
																											0.934007		2.85549	0.968975	0.860597								1.23945	0.541803	0.75551
																											0.807876		1.27068		0.62195									1.8312	1.28299
																											0.352595		0.766826		0.876698										0.952558
																											0.452043		0.503306		0.966822										1.11974
																											1.18587		0.40872
																											1.31607		1.03376
																											2.06192		0.889433
																											1.84896		1.49363
																											0.414028		1.2035
																											0.64016		0.515961
																											0.515841		0.556415
																											1.01065		0.361266
																													0.842893

## Sheet: Fig 2G
Normalized Half rise time (s)	K-GECO1											XCaMP-R											jRGECO1a											FRCaMPi										Inset 10AP half rise time (s)	K-GECO1	FRCaMPi	XCaMP-R	jRGECO1a
# of Pulses	1	2	3	5	10	20	40	80	160			1	2	3	5	10	20	40	80	160			1	2	3	5	10	20	40	80	160			1	2	3	5	10	20	40	80	160			0.159545	0.138593	0.051307	0.05501
	0.725801	1.13944	1.68857	1.8205	1.60037	1.30835	1.3412	1.05653	0.654667			2.38361	0.415138	0.804268	1.00935	0.514649	0.926103	0.746841	0.541097	0.94278			0.961106	0.794682	0.678913	0.766295	0.551792	0.780709	1.0127	1.06334	0.790365			0.896028	1.6396	1.1034	1.60804	1.3902	1.1165	1.47235	1.0009	0.603608			0.193565	0.12517	0.0832	0.706214
0.128839	0.600109	2.49672	1.62591	2.00602	1.94162	1.65255	1.57865	1.2274	0.734942			4.24063	4.6317	3.34242	0.98447	0.834563	0.644608	0.42317	1.78666	1.81823			0.979578	0.850393	0.776012	0.901923	7.08392	0.931927	0.504866	0.727853	1.15892			1.12336	1.95662	1.07347	1.50391	1.25556	1.13563	1.40751	1.17169	0.740639			0.183523	0.109547	0.051511	0.060183
0.0868775	2.17382	1.14113	2.32601	1.92878	1.84089	1.49111	1.37524	1.07788	0.72398			0.814946	6.31257	1.31636	1.69092	0.516694	0.849047	0.478377	0.752304	1.81207			0.985594	1.05303	0.828894	0.92234	0.603683	0.766202	1.13747	1.44771	0.999435			1.12343	2.19653	1.18	1.66838	1.09884	0.954587	1.3169	1.18304	0.952614			0.148215	0.109028	0.120724	0.065634
0.0959121	0.620744	1.15179	1.50047	1.5764	1.48672	1.16133	1.20149	0.992142	0.590454			1.79211	1.06882	1.70716	2.11199	1.21096	0.791369	0.875081	1.20454	0.615682			1.01509	0.905159	0.830656	0.862073	0.658361	0.829064	0.568099	1.05872	1.57746			0.578835	1.19325	0.62917	1.17477	1.09364	1.4699	3.86885	5.7477	5.02986			0.13237	0.121242	0.097064	0.06797
0.0763114	0.578764	2.01996	1.41647	1.33618	1.32778	1.00952	1.05567	0.838359	0.50579			0.539934	2.44888	0.349488	0.930563	0.973631	0.819721	0.886838	0.573485	1.50329			1.05228	0.902489	0.809522	0.926913	0.681795	0.874356	7.05661	4.25004	2.57088			0.633274	1.21718	0.758571	1.26476	1.21616	1.15453	1.63959	1.77145	1.98637			0.176404	0.098194	0.081618	0.071919
0.0996926	1.37453	0.828912	1.61564	1.84967	1.76948	1.75482	1.64907	1.29784	0.851658			0.541997	0.711006	0.595353	0.904677	0.818692	1.9704	0.530784	1.20061	0.871352			1.22844	1.12245	0.908613	1.07575	0.721406	1.15697	1.04297	1.41592	1.58087			0.841176	1.39628	0.830241	1.28647	0.984968	0.782001	0.901098	0.849062	1.45526			0.126913	0.118176	0.098426	0.07244
0.134216	0.570816	0.872307	1.37638	1.31038	1.27304	1.27492	2.33555	2.3279	1.62461			0.503255	0.860412	0.661373	0.923598	0.987299	0.718497	1.29175	0.368195	1.29123			1.78194	1.622	1.60495	1.51571	0.726629	1.24373	0.744351	0.515302	0.360534			1.0184	1.27813	0.868773	1.19841	1.1854	1.08874	1.18747	0.775709	0.713734			0.126883	0.12457	0.07909	0.084716
0.180445	0.534697	1.05694	1.49935	1.28413	1.27274	0.985864	1.03388	2.43147	1.9388			0.654574	0.87101	0.74933	1.09487	0.793341	0.808459	0.715371	0.397212	0.19863			1.08913	0.9771	0.985371	1.04956	0.849775	0.965336	0.729096	1.00655	1.11516			0.982531	1.48145	0.94531	1.43754	1.24954	1.11667	1.40388	1.08297	0.854766			0.153062	0.12287	0.103593	0.080827
0.324907	0.530492	1.19097	1.5075	1.2203	1.53534	1.05531	1.20339	0.894296	0.524331			0.67511	0.923588	0.654508	1.06397	1.03912	0.889158	0.70844	0.38757	0.227578			1.16186	1.05466	0.883058	1.11906	0.810765	1.24159	0.714526	2.34953	2.97773			1.7384	1.76364	1.19317	1.55231	1.23249	1.13171	1.11244	0.600137	0.54374			0.127129	0.071016	0.093224	0.049267
0.543106	0.658036	1.08615	1.49867	1.25112	1.27521	0.962257	0.969123	0.876477	0.717354			0.570197	0.725169	0.615164	0.846007	0.935114	0.722319	0.52996	0.333321	0.361615			1.00245	0.9768	0.828592	0.990849	0.494191	1.03924	0.864573	0.873633	0.68995			0.734972	0.607656	0.755217	1.1822	0.712354	1.00967	1.40992	1.04457	0.831874			0.146769	0.080562	0.089168	0.061352
	0.70605	1.15461	1.5909	1.47698	1.47222	1.03634	1.07221	0.930247	0.723822			0.449031	0.832357	0.571702	1.11229	0.894429	0.904287	0.589986	0.374053	0.233568			1.0108	1.01184	0.795895	1.03504	0.615408	0.805832	0.87615	1.99411	1.73054			0.980492	2.12935	3.79585	1.39798	0.808103	1.14753	1.16401	1.2863	1.08024			0.132722	0.087631	0.085249	0.086775
	0.778971	1.17046	1.54032	1.34072	1.33131	1.07188	1.16367	1.1016	1.01023			0.5875	1.03133	0.694327	1.27974	0.855122	1.06967	0.803194	0.405923	0.236919			1.1477	0.994204	0.898916	1.11889	0.870424	0.967519	1.11709	1.0937	0.681675			1.4958	2.10874	2.06234	4.21748	0.879017	1.09863	1.62066	0.78562	1.41063			0.140544	0.101973	0.101843	0.070495
	0.608696	1.00346	1.49885	1.1958	1.40977	1.02726	1.22178	1.3861	1.41269			0.613481	1.04485	0.776055	1.20887	1.02157	0.771805	0.618965	0.47968	0.211203			0.986626	0.927513	0.657633	0.891899	0.707121	0.92502	0.860054	0.666877	0.370686			0.925243	1.4406	1.81761	1.70636	1.02288	0.924067	1.44735	1.08093	1.02259			0.120476	0.078537	0.085997	0.070116
	0.651644	1.19116	1.51056	1.26121	1.20848	0.970369	1.25774	1.09986	0.811458			0.587899	1.03426	0.596422	0.873326	0.862623	1.04793	0.872934	0.646031	0.369979			1.09307	1.04747	0.825328	0.920662	0.703322	0.93978	0.813802	0.688757	0.324329			0.810136	1.71434	6.72674	2.13207	0.787792	1.00815	1.31265	0.825067	0.740468			0.136134	0.176431	0.082084	0.066602
	0.743655	0.98485	1.51533	1.38309	1.36553	1.13199	1.30515	1.23518	1.12932			0.490682	0.657974	0.706343	0.835957	0.823371	1.01115	1.05334	0.462047	0.41245			1.06329	0.960191	0.794342	0.997374	0.668075	0.915998	0.738096	1.43464	2.0544			1.07723	3.11977	2.22478	2.87076	1.76975	1.82997	2.1404	1.15896	1.61817			0.134738	0.177545	0.079972	0.056668
	0.63815	1.04027	1.44905	1.30303	1.35153	1.22361	1.48753	1.69507	1.23653			0.596185	0.832639	1.0479	0.970319	0.802191	0.88244	0.841957	0.559882	0.231491			1.06992	0.994365	0.80385	0.921763	0.568424	0.849456	0.57583	0.846306	1.26868			1.28657	3.71065	1.28189	2.19988	1.78093	1.09016	1.67141	1.12517	0.987565			0.161584	0.127932	0.082975	0.068768
	0.6184	1.12139	1.57698	1.6519	1.62082	1.43624	1.44849	1.13324	0.748817			0.553127	1.25522	0.678082	1.28236	0.832307	0.505317	0.761215	0.306269	0.303771			1.02585	0.999821	0.899448	0.987677	0.689798	1.03174	0.679933	0.707781	0.855147			0.92116	2.35991	4.84935	6.04198	1.28326	1.19967	1.22686	5.58814	3.09449			0.140696	0.254164	0.11578	0.052465
	0.892825	0.938677	1.70961	1.60008	1.4113	1.33476	1.4194	1.42465	1.10865			0.564881	1.13145	0.77956	0.955253	1.16137	0.940379	0.401617	0.492944	0.198519			1.09828	0.906241	0.774667	0.915329	0.526266	0.831224	1.74808	1.50577	0.969239			4.15174	1.67624	1.51653	1.49087	2.54947	1.50056	1.27621	1.22191	0.734187			0.116442	0.15862	0.083685	0.071007
	0.559792	1.31695	1.27089	1.21741	1.16801	0.824105	1.07523	1.77657	1.47802			0.602845	0.922461	0.579792	0.869153	0.839433	1.04192	0.852751	0.43065	0.286691			1.01853	0.857702	0.693478	0.823206	0.712259	0.826538	0.662789	0.662109	0.579389			1.20161	2.27467	1.88207	2.28511	1.59109	1.17187	2.07498	0.554382	0.344079			0.166368	0.73756	0.113474	0.084025
	1.24441	0.943266	1.75301	1.62473	1.66881	1.2658	1.28265	1.03948	0.684093			0.584456	0.878944	0.540752	1.04306	1.13824	0.6591	0.794756	0.471809	0.292107			1.1392	1.08469	0.939308	1.13531	0.842841	1.12234	0.761367	0.777629	0.640369			0.894058	1.19138	2.8802	1.21307	7.39835	1.19505	2.27392	1.21569	0.823087			0.128951	0.158612	0.082951	0.099308
	0.853274	0.867209	1.55218	1.35715	1.29348	1.1584	1.0694	1.01986	1.09304			0.568578	0.873296	0.536104		0.832064	1.24772	0.90868	0.600387	0.344494			1.125	1.13356	1.01233	1.24924	0.996142	0.985468	0.810356	0.982319	0.913222			4.3369	1.17577	1.05908	2.50898	1.59101	0.917363	1.36663	0.807841	0.572975			0.08722	0.467353	0.094854	0.107632
	0.555491	1.08927	1.21239	1.30848	0.874889	0.932754	0.780497	1.05254	1.46094				1.03852			0.951462	0.803019	0.861566	0.288906	0.30832			1.02089	0.898437	0.819469	0.992906	1.07964	0.868798	0.562986	0.542658	0.510917			0.809526	1.11436	1.24536	4.13926	4.68794	2.47132	2.51062	3.8226	3.03693			0.130361	0.140283	0.091347	0.093249
	0.580794	0.923116	1.42595	1.88951	1.30763	1.21498	0.920085	1.23411	0.888357								0.828372	0.417024	0.392187	0.173102			1.09696	0.876199	0.833972	0.950606	0.935365	0.740758	1.55351	2.29934	2.12764			1.12577	2.60609	1.28841	1.21072	1.40715	0.917927	1.24576	1.89857	1.21081			0.119004	0.131338	0.107819	0.100548
	0.621675	0.948669	1.44932	1.76718	1.19371	1.08386	0.649843	0.635461	0.632972									0.861456		0.329748			1.11633	0.981013	0.885988	1.02997	1.00858	1.06121	0.780769	1.59097	1.68597			1.43493	1.25551	2.31708	1.37892	1.31743	0.705284	1.79053	1.01677	1.03733			0.120866	0.132245	0.074559	0.118079
	0.693912	0.742332	1.22197	1.55772	1.21239	1.3219	1.19764	1.0302	0.76005														0.577945	0.968437	1.24661	0.825942	1.18443	0.865374	0.505656	0.725476	1.20145			0.814917		6.73458	1.24052	1.32653	0.914563	1.43146	1.50474	0.541606			0.091335	0.142408	0.066519	0.144987
	0.485862	0.929239	1.1808	1.27551	0.916166	0.987561	0.681714	0.962868	1.62552														0.486197	1.01541	1.28995	0.978484	1.45434	1.0418	0.692854	0.784112	1.09515			0.960726			1.80171	1.42848	0.948865	1.27324	0.721675	3.53441			0.115276	0.171667	0.101344	0.111026
	0.573506	1.10397	1.3252	1.52036	1.15631	1.23015	0.847725	0.879143	0.830116														0.356987	0.766873	1.2583	0.850549	1.11368	1.13493	0.752982	1.03548	1.09933							1.72196	1.00322	1.02389	2.52034	0.513476			0.11078	0.127461		0.128528
	0.571302	0.962136	1.53061	1.73758	1.11122	1.11495	0.646368	1.40316	0.832625														0.781128	0.808894	1.16414	0.907442	1.28924	0.962135	0.853472	1.11855	0.854393							1.27854		2.58421	1.26215	0.752215			0.102004			0.111768
	0.587671	1.05797	1.34895	1.51601	1.02319	1.01465	0.57495	0.574798	1.32585														0.527822	1.14501	1.15337	0.840359	1.12113	1.29759	0.496799	0.448503	0.407204										1.00614	1.23966			0.125625			0.090876
	0.679895	0.995609	1.61091	1.84894	1.26012	1.16347	0.594092	0.966999	1.09358															1.11777	1.13794	1.14708	0.911562	1.01623	0.55782	0.427386	1.27919										1.36943	2.73262			0.11362			0.11139
	0.673553	1.2032	1.40353	1.62454	1.1397	1.16118	1.00203	1.00433	0.860784															1.06581	1.50563	0.814826	1.11733	1.15214	0.671617	0.797606	0.869024										4.05936				0.161194			0.102688
	0.579902	1.02241	1.77162	1.9054	1.61691	1.66526	1.28905	1.06641	0.742818															1.17978	0.881485	1.17314	1.03005	1.00221	1.00499	0.742898	0.369447														0.10634			0.102382
	0.599011	0.959293	1.48052	1.75919	1.06668	0.982182	0.505971	0.428901	0.350826																1.29857	1.47933	1.02698	1.17262	1.25304	1.11681	0.642729														0.104909			0.100573
	0.704297	1.13543	1.22335	1.53238	1.05232	1.08085	0.717708	0.63816	0.523667																1.28412	0.888629	1.00883	1.22435	0.749086	0.590593	0.32842														0.134517			0.103355
	0.74101	1.31679	1.87904	1.75442	1.34932	1.07316	0.785529	0.720686	0.887582																1.27734	1.19432	1.03674	0.904839	1.10383	0.886299	0.518578														0.113197			0.112915
	0.712385	0.892187	1.79153	1.73206	1.13546	0.959346	0.606821	0.475643	0.425486																1.14288	0.76102	1.13263	1.26014	1.0349	1.03349	0.65183														0.086329			0.096067
	0.573436	0.95973	1.49209	1.68225	0.865952	0.925535	0.635301	0.723111	1.26915																1.15939	0.805361	0.963632	1.20166	0.516162	0.466041	0.888701														0.12611			0.090616
	0.52096	0.919824	1.48293	1.7163	1.26499	1.31612	0.966387	0.906554	0.723453																1.43106	1.23318	0.908954	0.803269	0.812163	0.935987	0.556199														0.119092			0.119129
	0.568515	1.02011	1.37357	1.56732	1.19459	1.1863	0.852586	0.997946	1.19097																		1.19496	1.2599	0.808245	0.850045	0.889749														0.133744			0.124184
	0.616932	1.2516	1.50791	2.08248	1.34156	1.22549	0.853395	0.744671	0.536639																		1.24567		0.740491	0.737927	0.644242														0.166948			0.105147
	0.872918	1.15998	1.5952	2.1598	1.67463	1.4528	1.19093	1.03742	0.708178																		1.05471		0.740236	0.900149	1.05603														0.144719			0.098019
	0.870209	1.18263	1.98882	1.98305	1.45165	1.1821	0.70366	0.485637	0.277172																		0.983212		0.653827	0.59758	0.572851														0.143253			0.118338
	0.702062	1.09317	1.5457	1.92392	1.43695	1.19797	0.847543	1.00423	0.708206																		1.18703		0.958147	0.952807	0.689961														0.138875			0.064697
	0.703412	1.05849	1.75671	1.91767	1.39303	1.37105	0.968704	0.885674	0.617942																		0.648969		0.680406	0.765304	1.03142														0.14884			0.077337
	0.750929	1.08683	1.42451	1.59063	1.49299	1.3432	1.06706	0.968242	0.627446																		0.775754		0.774828	0.931419	1.30724														0.097872			0.091855
	0.583542	0.987379	1.29779	1.78009	0.981738	0.946493	0.421674	0.415131	0.303707																		0.921382		1.00402	0.81611	0.529896														0.122565			0.071551
	0.784692	1.42628	1.54491	1.57861	1.22943	1.19716	0.943716	0.823967	0.681972																		0.71772		0.771403	1.07351	0.678611														0.113787			0.094999
	0.504234	0.93763	1.34412	2.05937	1.14138	1.27946	0.923704	0.999085	0.756883																		0.952917		0.650652	0.665073	0.45601														0.151067			0.078079
	0.848686	1.03666	1.72395	1.54229	1.51533	1.26369	1.09245	0.891728	0.608561																		0.783196		0.510742	0.474508	0.511929														0.119163			0.09567
	0.495665	1.12977	1.48341	1.49524	1.1953	1.23386	0.83852	0.898459	0.729881																		0.959652		0.823164	0.85609	1.14188														0.117286			0.072972
	0.629568	1.06661	1.49179	1.78984	1.17648	1.02572	0.612263	0.559701	0.868598																		0.731968		1.01919	0.88797	1.25333														0.131834			0.100475
	0.928561	0.98495	1.63146	1.82179	1.32241	1.35528	1.13278	1.00558	0.690024																		1.00785		1.43209	1.47384	1.37377														0.129349
	0.686073		1.54568	1.66818	1.29748	1.26657	0.874188	0.84425	0.579264																		0.916287		1.16123	1.06073	0.79834														0.122042
	0.64007		1.48011		1.22418	1.18924	0.813615	0.731606																			1.08151		0.832243	1.22671	0.756139
																											0.747888		1.40702	1.054	1.3911
																											0.667245		1.74308	0.676295	0.608747
																											1.01657		1.21484	0.931281	0.685252
																													1.11681	0.842476	0.300931
																													1.00113	0.51901	0.51111
																													1.15904	0.752288	2.13138
																													0.753231	0.753174	0.665358
																													1.284	0.987362	0.934885
																													1.43369	1.0538	3.14578
																													0.884619	0.545495	0.638903
																													1.5202	1.00426

## Sheet: Fig 2H
Normalized half decay time (s)	K-GECO1											XCaMP-R											jRGECO1a											FRCaMPi										Inset 10AP half decay time (s)	K-GECO1	XCaMP-R	jRGECO1a	FRCaMPi
# of Pulses	1	2	3	5	10	20	40	80	160			1	2	3	5	10	20	40	80	160			1	2	3	5	10	20	40	80	160			1	2	3	5	10	20	40	80	160			2.74174	0.695613	1.35682	4.0067
	1.12319	1.00659	1.14276	1.58495	1.89213	2.49946	3.1185	1.41228	1.87662			0.592041	0.851922	0.701703	1.00132	0.480056	0.571022	0.425405	0.43299	0.485298			1.08949	1.07851	1.05804	1.10324	0.936365	1.29205	1.39087	1.76931	1.61922			2.8272	2.43637	2.55449	2.20151	2.7651	2.98666	2.3727	2.18244	2.77235			3.39011	0.704779	2.1634	3.52208
	1.1009	1.08464	1.14559	1.5483	2.33958	4.04356	7.79353	0.803751	0.893653			0.89005	1.21684	1.29282	1.31123	0.486381	1.06082	0.625365	1.92576	0.936233			1.25414	0.990113	1.07047	1.01282	1.493	1.21388	0.840836	0.89934	0.774809			3.42809	2.34496	2.58142	2.38466	2.43065	2.65248	2.32514	2.20214	3.0375			1.96799	3.14148	1.24999	2.90976
	1.20976	1.40975	1.24502	1.18654	1.35814	1.43298	1.33492	0.539104	0.505024			0.844679	1.76617	0.842531	1.66148	2.16799	0.962032	0.721085	0.471954	1.07461			1.00581	0.974604	1.01903	0.900345	0.862641	0.914139	0.894333	0.934767	0.941684			3.48523	2.572	2.4944	2.15592	2.00808	2.09529	1.88211	1.86841	1.87061			1.90206	1.51057	1.24224	2.46421
	0.960056	0.93776	1.09865	1.10885	1.31265	1.24204	0.91737	1.18101	1.3914			1.59949	1.11086	1.18814	2.39031	1.04247	0.823667	0.336814	0.337844	0.524368			1.51949	1.22338	1.4056	1.26849	0.857295	1.46791	1.3322	1.43609	0.913986			3.10452	2.01816	2.12885	1.82776	1.7006	1.78744	1.29681	1.06225	0.747403			1.44084	2.64104	1.8519	3.15254
	0.99658	0.96237	0.923414	0.953623	0.994353	1.0226	0.744556	0.946559	1.12863			0.715565	1.06218	0.58856	1.00224	1.82263	1.29689	1.19489	0.916003	0.82089			1.05957	0.987276	1.04859	1.03818	1.27803	1.19214	0.846255	0.968174	0.874366			3.60445	2.60141	2.78143	2.55641	2.17563	2.13803	1.3031	1.10206	0.933618			1.89635	0.802255	1.52178	3.16072
	1.36074	1.57576	1.06862	1.27273	1.3087	1.56962	1.37811	0.768008	0.835001			0.788023	0.62495	0.730442	1.6998	0.553651	1.41592	0.773202	0.736927	0.226889			0.840012	0.743209	1.01586	0.774359	1.05021	0.932646	1.2206	0.895913	0.780265			3.75472	2.7783	2.61373	2.44154	2.18127	2.03028	1.47885	1.3449	1.45006			1.65167	1.12907	1.27158	3.03111
	0.662284	0.71437	0.859014	0.860102	1.13985	1.3176	0.93369	0.485489	0.434879			0.643833	0.73342	0.640689	0.566448	0.77919	0.51174	1.8609	1.72386	0.220101			0.922474	0.838811	0.825674	1.41921	0.877543	1.73153	0.603317	0.671964	0.830006			1.67713	1.91313	1.96056	1.79338	2.09183	1.99745	1.73663	1.62491	2.26707			1.58165	0.883693	1.72077	2.99979
	0.883037	0.910703	1.13928	1.24271	1.09153	1.38486	1.22018	0.521001	0.544611			0.559992	0.485793	0.419321	0.83337	0.609853	0.576237	0.384852	0.292279	0.205929			1.382	1.19937	1.3269	1.21258	1.18754	1.17867	1.01015	1.07865	0.911335			2.06577	1.84208	2.04938	2.19662	2.07021	2.57264	2.34081	2.3942	3.07956			1.28508	0.654624	1.4379	2.19747
	1.14864	1.23785	1.04553	0.961776	0.886857	0.846841	0.693388	0.491394	0.408072			0.527431	0.383435	0.482252	0.691499	0.451768	0.438715	0.367844	0.327919	0.218906			0.990553	0.926031	0.859779	0.906991	0.992323	0.932292	0.54224	1.11978	0.88241			2.06348	2.25526	2.21335	1.93088	1.51652	1.73479	1.32792	1.12932	1.02438			1.26395	0.904809	1.26514	3.00643
	0.994252	0.995478	0.970156	0.896355	0.872274	0.86417	0.766889	0.806099	0.883829				0.448706	0.731499	0.607232	0.624426	0.465647	0.257326	0.289132	0.313348			1.14618	1.13301	1.03514	1.14568	0.873095	1.6154	0.976873	0.429491	0.35945			2.41108	2.30806	2.38704	2.32554	2.0748	2.0583	1.53613	0.749692	0.746499			1.30526	0.708818	1.70403	3.04331
	1.03581	0.995192	0.99832	0.786662	0.900781	0.674734	0.59389	0.690881	0.716602				0.608299	0.541175	0.640739	0.489169	0.376589	0.330475	0.231278	0.276309			1.05702	1.2837	1.21296	1.24532	1.17599	1.36114	0.818549	0.786203	0.751988			1.92615	2.18228	2.54473	2.55031	2.10025	1.97428	1.48745	0.457599	0.326204			1.53404	0.917973	1.67982	2.48282
	0.98939	1.03081	0.9841	1.02201	1.05867	1.20046	1.10402	0.619686	0.508334				0.439954	0.731394	0.533814	0.63351	0.4492	0.281048	0.329357	0.549935			1.02703	1.00453	1.0397	1.13519	1.15927	1.12364	0.843817	0.92344	1.77714			2.27779	2.05804	1.92683	1.77605	1.71344	1.30717	0.951532	0.853868	0.948958			1.46165	0.948896	1.63774	1.68361
	0.867547	0.864536	0.831572	0.896293	1.00871	0.958815	0.880504	0.594305	0.504773				0.61594	0.56893	0.725504	0.654851	0.461582	0.393597	0.406903	0.411135			1.28485	0.844872	1.10383	1.10249	1.13024	0.935699	0.700442	0.924123	1.21077			1.86454	1.69419	1.62513	1.51593	1.16189	1.10233	0.834327	0.54481	0.591112			1.44333	1.17245	1.49667	2.90472
	1.2864	1.26867	1.07602	0.927293	0.996069	0.947394	0.784081	1.03056	1.19837				0.653625		0.623458	0.809131	0.537688	0.495724	0.478594	0.549441			1.03719	0.958225	1.03801	0.976347	1.03288	0.88233	1.07063	0.685803	1.34996			2.4894	2.0782	3.63556	2.41403	2.0046	1.74937	1.39695	0.468139	0.46356			1.19406	0.926094	1.74044	2.81533
	1.24465	1.04106	0.852134	0.907296	0.824041	0.761083	0.748738	0.928913	1.01806						0.757666	0.639115	0.664423	0.486883	0.403373	0.341831			1.40884	1.30019	1.31811	1.36384	1.20111	1.16073	1.32227	0.751294	0.542592			4.03835	4.15774	2.93497	2.94318	1.94291	2.64729	3.25603	0.768665	0.716			1.62095	1.02095	2.17714	3.43949
	0.794401	0.86271	0.996547	0.928611	1.11864	1.28221	1.065	1.91766	2.24394						0.753679	0.704578	0.415715	0.634932	0.637441	0.113755			1.39611	1.20939	1.1485	1.12657	1.50249	1.12201	0.673278	1.57765	1.3345			1.80989	2.44956	3.43488	2.44369	2.37365	2.03929	1.50831	0.612711	0.681332			1.65917	0.751714	1.28151	2.09849
	1.05982	1.03336	0.781292	0.87355	1.14502	1.16409	1.02084	0.890584	1.16789						0.616737	0.518772	0.565867	0.363111	0.319127	0.507518			1.16596	0.955716	0.969322	0.950065	0.884394	0.913298	1.12949	0.782574	0.587785			2.54253	2.18971	2.00056	1.91508	1.44821	1.68939	1.65096	1.47948	1.5294			1.83065	0.95389	2.14888	3.68042
	1.36582	1.02956	0.976156	1.25031	1.26337	1.43873	1.68218	0.773608	0.702058						0.775664	0.658297	0.319107	0.640559	0.215853	0.186914			1.58023	1.35598	1.46473	1.40341	1.48298	1.30442	0.636358	1.43124	1.72128			2.75806	2.21823	2.5834	2.89564	2.53993	2.10697	1.809	1.32834	2.5221			1.19716	0.597317	1.48798	3.56917
	0.645342	0.772141	0.682894	0.583099	0.826184	1.15782	1.59106	0.808472	0.694223						0.518898	0.412219	0.412954	0.232957	0.572569	0.402922			1.44068	1.24417	1.22572	1.38051	1.02689	1.4821	0.825534	0.655977	0.697095			2.83874	3.93693	2.65781	3.2914	2.46315	1.5513	1.23796	1.14584	1.2763			1.15023		1.79443	3.23003
	1.07767	1.09525	0.872392	0.823316	0.793794	1.04171	0.926422	0.779717	0.756544						0.466465		0.556987	0.294107	0.217088	0.190612			0.981416	0.855638	0.903394	0.981533	1.23837	1.01922	0.896792	0.876784	1.07001			3.27282	2.2227	2.6885	2.46207	2.22911	2.08232	1.83859	0.549481	0.898245			1.38811		1.70388	5.03038
	1.11475	1.04629	1.0969	0.982348	0.95796	0.980126	0.780041	1.10301	1.57356								0.346236	0.885957	0.364051	0.304521			0.897812	0.867382	0.911402	0.946636	1.17588	0.874359	0.791488	0.896428	0.792231			3.56251	3.34638	3.12221	3.0795	3.47156	2.80003	1.389	2.46018				1.19776		1.25713	6.60519
	1.3687	1.25203	1.02864	1.06942	0.826595	0.80009	0.745866	0.826489	1.01772								0.323699	0.347433	0.832629				1.18669	0.993369	1.05081	1.07805	0.86757	1.09848	0.823287	0.519238	0.356421			3.01581	3.69649	2.49613	3.56554	4.55837	2.5597	2.91809	1.29849				1.50645		0.901178	3.19073
	1.65588	1.45547	1.42376	1.41476	1.03963	0.99162	0.825157	0.878724	1.16291									0.315348	0.271128				0.961591	0.944031	1.00245	0.936017	0.62192	0.895538	0.95448	0.717148	0.560379			2.43532	2.75365	3.10028	2.41579	2.20198	1.63684	2.61579	1.79985				1.75234		1.31795	4.19402
	1.53958	1.34166	1.43979	1.3986	1.20932	1.05271	0.865385	0.639847	0.653588										0.284798				0.908445	0.822278	0.865464	0.838746	0.909544	0.921781	0.689115	0.608219	0.541231			2.49397	3.14249	2.99151	2.18296	2.89437	2.00385	2.42288	2.15302				1.66892		1.9155	3.29137
	1.37611	0.971532	1.0438	1.14919	1.15175	1.09096	1.02974	0.489155	0.550676														0.580638	1.42141	0.973163	0.651769	1.32192	0.608131	1.73681	1.22734	0.964862			2.58144	3.3748	2.14262	2.78362	2.27143	1.5693	0.937953	2.37758				1.17717		1.30052	3.14383
	1.04751	0.969647	0.862908	0.905238	0.812386	0.903007	0.673563	1.01655	1.44933														0.681951	0.818433	0.825933	0.632997	0.897515	0.637612	1.75108	0.732241	0.617024			4.35944	1.97007	4.43431	1.97854	2.16962	1.54565	1.27603	0.927161				1.23656		1.4831	2.64624
	1.10426	1.10101	1.10388	0.972225	0.853375	0.844125	0.594789	0.538188	0.488436														0.580236	0.747278	1.28346	1.40967	1.02352	0.748724	0.786278	1.82517	1.91145				4.10386		3.2293	1.82622	1.73733	2.33532	1.49004				1.15547		1.40622	4.13351
	1.21426	1.20788	1.11973	0.92927	0.797413	0.716076	0.559126	0.661133	0.649221														0.335331	1.83966	0.503429	0.554251	0.970462	0.649405	3.04792	2.03057	1.84576							2.85261	2.97919		2.53363				1.21882		1.24349
	1.30261	1.12924	1.16544	0.982741	0.84113	0.843596	0.609881	0.633089	1.44748														0.468197	0.72587	1.05457	0.928824	0.858154	0.876234	1.25863	0.840922	1.12344														1.29473		1.75746
	1.27841	1.07372	1.24121	1.18781	0.893519	0.802493	0.603942	1.42335	0.943084														0.479563	0.94447	1.11814	0.927425	1.21286	0.644546	0.943464	2.2383	2.74777														1.29099		1.52156
	1.24421	1.29677	1.07051	1.03691	0.890936	0.846394	0.67212	0.7313	0.76611														0.330499	0.469712	0.650095	0.782498	1.05006	0.713581	1.91472	1.4321	1.48155														1.88752		1.08485
	1.3032	1.24937	1.42093	1.30679	1.30261	1.47665	1.29489	0.609778	0.627923															1.33913	0.740679	0.624372	0.748678	0.611513	0.949336	1.04307	1.60468														1.17422		1.57666
	1.19732	1.01448	1.10401	1.06762	0.810349	0.73869	0.662026	0.501413	0.383535															0.839524	0.920828	0.949178	1.08808	0.878836	0.876386	1.97497	1.29676														1.32305		1.72295
	1.39363	1.08548	1.0007	1.04032	0.913064	0.87667	0.668461	0.5375	0.676388															1.1853	0.741292	0.578542	1.18904	0.586758	1.78036	0.837722	0.792741														1.3488		1.34731
	1.47575	1.12909	1.07748	0.906991	0.93083	0.727118	0.584607	0.656281	0.645575															0.684148	0.936173	0.994034	0.929805	0.982359	1.48682	0.897435	1.05001														1.33483		1.68312
	1.69493	1.50475	1.58511	1.23954	0.921189	0.716961	0.500107	0.627896	0.742281															0.548397	0.596567	0.82569	1.16156	0.75028	1.1475	1.68571	1.73572														1.48885		1.78791
	1.58076	1.46918	1.36953	1.35798	1.02748	0.905976	0.710117	0.61776	0.69212															0.702865	1.14453	1.28251	1.23387	1.3753	0.848795	1.88882	1.85623														1.58613		1.56741
	1.21728	1.16351	1.29189	1.1509	1.09462	0.95479	0.756928	0.529773	0.258533																0.764425	0.735399	1.0817	0.647673	0.660885	1.43453	1.5396														1.42443		1.54815
	1.22547	1.1864	1.25346	1.18683	0.983025	0.983224	0.745102	2.01289	1.28227																0.827272	0.876217	1.0684	0.723647	1.1577	0.75195	0.815069														1.40471		1.55849
	1.1145	0.976648	1.08822	1.13825	0.969415	0.808483	0.584926	0.317862	0.828672																		1.07554		1.12201	0.598532	0.723094														2.50312		1.80643
	1.77884	1.49518	1.30527	1.74636	1.72745	1.60435	1.52526	0.907106	0.713687																		1.24665		0.813633	1.08877	1.27681														1.2539		1.59833
	1.45788	0.986278	1.10266	0.910921	0.865339	0.512269	0.448091	0.688657	0.613892																		1.10304		2.17377	1.17057	1.21062														1.65551		1.36713
	0.980472	1.25671	1.24223	1.26618	1.1425	0.814445	0.580906	0.787894	0.667611																		0.943486		1.64519	0.778079	1.09836														1.20235		1.8074
	1.49298	0.939111	0.935772	0.923129	0.829767	0.797775	0.636794	0.640598	1.3958																		1.24732		1.11459	2.54596	2.34307														1.86821		1.95979
	1.42293	1.14357	1.22981	1.35666	1.28928	1.15374	0.962757	0.56584	0.420201																		1.35249		0.724085	1.48492	1.69397														1.15955		1.38246
	1.12886	1.20169	1.13658	0.994033	0.800231	0.805387	0.64853	0.741207	0.92883																		0.954061		1.64224	1.29811	0.93538														1.19068		1.3107
	0.948734	0.999577	0.882599	0.957171	0.821714	0.78513	0.657356	0.877506	0.645568																		0.904541		0.820419	0.785902	0.813854														1.12098		1.53626
	0.94111	0.938941	0.759372	0.83364	0.773612	0.85178	0.65136	0.364776	0.431195																		1.06021		0.840929	2.81648	1.37845														1.51306		1.26291
	1.34068	1.19379	1.07528	1.13599	1.04419	0.759606	0.952858	1.74165																			0.871559		0.497938	0.835166	0.524758														1.27094		1.31196
	1.24446	1.03424	1.14455	1.04636	0.8771	0.713209	0.86334	0.709922																			0.905409		0.456325	1.06052	0.517423														1.30605		1.2882
	1.04926	1.29682	1.14536	1.09833	0.90133	0.891819	0.838714	0.575209																			0.889009		0.693828	0.68927	0.973079														1.40452		1.00488
		0.986952	0.953218	1.13171	0.969283	1.04353	0.58848	0.46187																			0.69349		0.469745	0.372695	0.457386														1.04562		1.16491
		0.959154	1.04521	0.934657	0.7216	0.812126																					0.803924		0.679535	0.55428	0.490351														1.05635		0.826721
		0.889282	0.895654	0.862003	0.729011	0.689647																					0.570536		0.60939	0.36178	0.594045																1.28087
																											0.883955		0.626877	0.504693	0.588237																1.13044
																											0.780136		0.421307	0.386317	0.493324																1.10594
																											0.763233		0.852261	0.522276	0.539928																0.650204
																											0.448718		0.602463	0.328317	0.350658																1.27034
																											0.876683		1.26753	0.623089	0.746583																0.835821
																											0.576816		0.474521	0.410389	0.387695																1.1623
																											0.802128		0.993739	0.701124	0.37114																1.24957
																											0.862351		0.563602	0.390395	0.303128																1.69593
																											1.1704		0.714161	0.347449	0.625107																1.10338
																											0.761461			0.604051																	1.15877
																											0.799691			0.560407

[truncated: 24 more sheets: Fig 3D-3G, Fig 3H, Fig 3I, Fig 3J, Fig 3K, Fig 3L, Fig 3M, Fig 3N, Fig 3O, Fig 3P, Fig 4B, Fig 4C, Fig 4H-4K, Fig 5D-G, Fig 5I-5J, Fig 5K-5L, Fig 6E-6G, Fig 7E, Fig 7F, Fig 7G …]
