# Supplementary material for: A sensitive soma-localized red fluorescent calcium indicator for in vivo imaging of neuronal populations at single-cell resolution
Source: PLoS Biol. 2025 Apr 29;23(4):e3003048. doi: 10.1371/journal.pbio.3003048 (PMC12040222; doi:10.1371/journal.pbio.3003048)
Supplement: S2 Data — (XLSX) [file pbio.3003048.s025.xlsx]

## Sheet: Fig S2B
Peak dff0
FRCaMP	FRCaMPi
7.23913	5.33
9.54097	11.27
2.04505	5.24
0.593342	13.5535
0.861458	5.91519
1.58356	7.77553
0.826797	1.83096
0.952063	1.84039
2.22071	3.35326
2.37534	15.2638
1.4588	6.14323
1.55919	10.831
4.18858	9.02786
5.10599	8.39883
2.37023	6.51522
5.50854	5.45806
4.13837	11.7624
1.95847	5.60369
3.99212	7.12003
6.07776	5.58557
5.62317	2.50298
3.33929	1.93364
3.87507	1.89817
1.08587	2.70521
6.54538	1.64469

## Sheet: Fig S2C
Decay time (s)
FRCaMP	FRCaMPi
7.985	17.8198
16.778	5.64276
3.978	5.37994
2.645	4.99345
4.057	3.95766
3.381	16.8201
10.064	9.73955
3.403	10.7444
8.193	4.11226
5.455	7.18872
4.661	7.77618
12.04	5.87465
6.694	9.72409
3.353	7.74526
6.747	11.5483
2.32	25.9412
2.659	15.2896
	7.51337
	5.59638
	7.06504
	11.9348
	4.80794
	4.96253
	6.61671
	5.98287

## Sheet: Fig S4C
Baseline Brightness (Fold of jRGECO1a)
K-GECO1	jRGECO1a	FRCaMPi	XCaMP-R
0.927705	1	0.284977	0.828344
0.88195	0.480365	0.55266	0.651004
0.545334	0.744566	0.627477	1.09435
0.51315	1.01081	0.508346	0.76241
0.680797	0.463192	0.666747	0.849564
1.67876	0.154437	0.363997	1.00341
0.746728	0.30251	0.431008	0.92914
0.59205	0.498259	0.281974	0.591133
0.538369	0.567551	1.02318	0.739674
0.497538	0.46115	0.542933	0.575976
0.496457	0.547136	0.049117	0.190981
0.392939	0.620512	1.32881	0.747253
0.544013	0.345503	0.707818	0.599469
0.462351	0.975982	0.713222	0.311482
0.372523	0.211361	0.389816	0.989011
0.239582	0.203555	0.492734	0.533535
0.694248	0.147112	0.435451	0.776809
0.470037	0.337456	0.508346	0.708602
0.377807	1.83379	0.30251	0.508526
0.393779	1.1889	1.9683	0.753316
0.143029	1.47965	1.28954	0.755589
0.625075	1.66146	1.02486	0.491853
0.688844	1.14579	0.264801	0.612353
0.363036	2.19167	0.233097	0.422887
0.318962	1.78576	3.63468	0.537325
0.420199	1.3628	2.05584	0.268283
0.458508	1.20235	2.52948	0.460781
0.573316	0.772307	3.92662	0.547935
0.316801	1.59361	2.38982	0.372111
0.230215	1.17089	1.82467	0.218264
0.159721	1.3473	1.69509	0.445623
0.124775	1.30407	1.15492
0.337817	1.14519	1.84857
0.568392	1.17449	1.5314
0.516993	0.790921	0.778191
0.346583	1.0239	1.17137
0.219407	0.737841	1.7597
0.641167	1.40963	4.83572
0.303831	2.22937	2.33421
0.469076	0.790921	0.98715
0.795364	1.17557	1.71791
0.21004		2.04804
0.188904	2.64646	2.79909
0.294344	1.4945	2.27177
0.826708	1.2482	1.1028
1.07482	1.03297	0.797526
0.410232	1.13452	0.572475
1.16308	0.732853	2.41023
1.44206	0.647973
0.390537	0.873816	2.43122
0.616428	0.967033	2.25009
0.436292	0.604017	3.06252
0.449982	0.909435	0.90413
0.314639	3.33232	0.785146
0.246667	0.737401	0.79803
	1.05419	1.28685
	2.43122	3.77188
	2.25009	0.791209
	3.06252	0.575976
	0.90413	1.12618
	0.785146	1.58393
	0.79803	0.776052
	1.28685	0.964759
	3.77188	1.70443
	0.791209	2.27586
	0.575976	2.53581
	1.12618	2.05229
	1.58393	2.24706
	0.776052	1.28913
	0.964759	1.9227
		1.26942
		1.37476
		5.05646
		2.8003
		2.86321
		1.51345
		3.20728
		2.35847
		3.52103
		4.09398
		2.13869
		3.81357
		2.49564
		1.87041
		1.94695
		2.32361
		1.0413
		1.46343

## Sheet: Fig S4D
Baseline Brightness (Fold of Soma-GECI)
FRCaMPi	SomaFRCaMPi	K-GECO1	SomaK-GECO1	jRGECO1a	SomajRGECO1a	XCaMP-R	SomaXCaMP-R
0.435216	0.921418	2.9451	0.938239	7.37555	1.15058	6.70649	1.11035
0.844022	0.476298	2.79985	1.31376	3.54296	0.40744	5.2707	0.913952
0.958282	0.562131	1.73122	0.476935	5.49158	0.565988	8.86017	0.812834
0.776346	0.43705	1.62905	0.953488	7.45527	1.36404	6.17267	0.75158
1.01825	0.505643	2.16127	0.778498	3.4163	1.20815	6.87829	1.15994
0.555895	0.599545	5.32939	1.1971	1.13906	0.593446	8.12387	0.385027
0.658234	0.334344	2.37057	0.580633	2.23118	0.619132	7.52255	0.800194
0.430631	0.353602	1.87953	1.69577	3.67493	0.667848	4.78597	1.06174
1.5626	0.254564	1.70911	1.14373	4.186	0.476528	5.98859	0.75158
0.829166	1.10244	1.57949	0.471979	3.40124	1.23384	4.66325	0.250851
0.075012	0.833751	1.57606	0.694624	4.03543	1.0372	1.54624	0.699076
2.02936	1.07841	1.24743	0.428136	4.57662	0.537644	6.04995	0.897423
1.08098	0.380378	1.72703	0.614945	2.54827	0.888397	4.85346	0.707827
1.08923	0.576253	1.46778	0.95692	7.19841	0.432241	2.52183	0.827419
0.595327	0.592209	1.18261	1.41136	1.5589	0.325952	8.00729	0.961595
0.752504	0.737098	0.760579	0.815478	1.50133	1	4.31964	0.924648
0.66502	0.380378	2.20397	1.00877	1.08503	0.333038	6.28925	0.422946
0.776346	0.669605	1.49219	0.510484	2.48893	0.883968	5.73702	0.334468
0.461993	0.474648	1.19939	0.451392	13.5252	0.907883	4.11716	0.684492
3.00598	0.534437	1.25009	1.15364	8.76882	1.14792	6.09904	1.05688
1.96938	0.55938	0.45406	0.855128	10.9132	0.852081	6.11744	0.701993
1.56516	0.572218	1.98437	1.28555	12.2542	0.976085	3.98217	0.342246
0.404404	0.796704	2.18681	0.59512	8.45084	1.83879	4.95777	0.787555
0.355986	0.349933	1.1525	0.500191	16.1648	0.759965	3.42381	0.935343
5.55088	0.275472	1.01258	0.377049	13.1709	0.740478	4.35032	1.1016
3.13968	0.607982	1.33397	0.824628	10.0514	0.668733	2.17209	0.637822
3.86302	0.404221	1.45558	0.700724	8.86802	1.1922	3.7306	1.97472
5.99674	0.461626	1.82005	0.520396	5.69619	0.83791	4.43622	1.55664
3.64973	0.352501	1.00572	0.468166	11.7538	0.635075	3.0127	1.31648
2.78663	0.31362	0.730843	0.787266	8.63596	1.22941	1.76713	2.1089
2.58874	0.67419	0.507053	0.589783	9.93711	0.672276	3.60788	1.68303
1.76379	0.488953	0.396111	0.646969	9.61825	0.333924		1.67623
2.82313	0.438701	1.07244	0.792985	8.44641	0.372896		1.0034
2.33876	0.323707	1.80442	0.762486	8.66253	0.926484		1.99417
1.18845	0.582489	1.64125	1.44834	5.83348	0.701506		1.16869
1.78892	0.299681	1.10027	0.948913	7.55182	0.176262		1.04035
2.68741	0.409356	0.696531	0.939001	5.44198	0.801594		1.18133
7.3851	0.221551	2.03546	0.958063	10.3968	0.671391		0.989791
3.56481	1.75579	0.964544	1.07434	16.4429	0.562445		1.37579
1.50758	1.72917	1.48914	0.82196	5.83348	1.36138		0.996597
2.62358	1.21759	2.52497	1.41746	8.67051	1.01063		0.827419
3.12776	2.66204	0.666794	0.789554		0.492471		2.90423
4.27476	1.86343	0.599695	0.781929	19.5191	1.90611		0.985902
3.46944	1.23611	0.934426	0.772398	11.0228	0.582817		0.722411
1.68419	1.1713	2.62448	0.839116	9.20617	0.91054		0.710744
1.21798	1.58912	3.41212	0.939382	7.6187	1.9442		0.71755
0.874283	1.4537	1.30233	0.811666	8.36772	1.4907		0.396694
3.6809	1.32755	3.69234	0.980557	5.4052	0.409212		0.451142
	1.74653	4.57796	0.711399	4.77916	1.36492		0.927564
3.71296	1.32986	1.2398	0.77926	6.44488	2.68733		1.34176
3.43634	1.02199	1.95692	1.08578	7.1324	1.12932		1.04132
4.67708	0.916667	1.38505	1.24895	4.45496	1.18955		1.01215
1.38079	1.06944	1.42852	1.14258	6.70759	1.39327		1.04521
1.19907	1.29745	0.998856	0.808997	24.5777	0.596988		0.774915
1.21875	0.908565	0.783073	0.773923	5.43874	0.355182		1.06466
1.96528	0.928241		0.556615	7.77521	0.297609		1.25231
5.76042	0.738426		0.681281	17.9316	0.736935		1.02577
1.20833	1.55093		0.610751	16.5957	0.480957		0.64949
0.87963	1.74074		0.991231	22.5878	0.362267		0.897423
1.71991	2.26157		6.33719	6.66846	0.673162		1.34079
2.41898	2.09606		7.59308	5.79089	0.480957		1.15897
1.18518	1.85532		2.14367	5.88591	0.477414		0.941176
1.47338	1.40972		1.57106	9.49124	1.49244		0.848809
2.60301	1.07407		6.07735	27.8197	2.19674		1.25523
3.47569	3.45718		2.70906	5.8356	5.06982		0.508508
3.87269	1.69097		3.34423	4.24814	1.89489		0.85756
3.13426	0.798611		6.70529	8.30623	2.73334		0.582402
3.43171	1.0787		2.37223	11.6824	2.27499		0.546427
1.96875	1.06018		1.52535	5.72381	1.40859		0.725328
2.93634	1.78935		7.2346	7.11563	1.57628		0.794361
1.93866	2.05324		3.05311		2.66627		5.2891
2.09954	1.74537		4.31381		3.87363		4.15397
7.72222	0.987269		2.89191		4.58911		6.14812
4.27662	1.02431		2.45163		3.09108		5.82292
4.37268	2.46875		2.70185		4.55557		6.95192
2.31134	1.28472		7.00363		2.95134		5.64498
4.89815	0.833333		6.37568		3.06872		4.61416
3.60185	1.05787		11.0744		2.30853		8.10546
5.37732	0.409722		3.57038		1.8893		5.19707
6.25232	0.337963		4.66508		4.63383		4.55894
3.2662	1.73264		2.13646		2.59919		4.60189
5.82407	1.03472		5.21844		2.40355		2.98816
3.81134	4.1331		4.795		3.11903		4.45463
2.85648	1.33218		1.40987		2.36443		8.49202
2.97338	1.91319		1.61197		2.3253
3.54861	0.998843		4.78778
1.59028	1.46759		5.15588
2.23495	0.688657		2.82455
	0.33912		2.31209
	1.55208		1.40506
	1.50926
	1.12384
	2.42245
	0.520833
	1
	1.24884
	1.04051
	0.868056
	1.12153
	1.05093
	1.23495

## Sheet: Fig S4E
	K-GECO1			XCaMP-R			jRGECO1a			FRCaMPi
Time [s]	Mean	SEM	N	Mean	SEM	N	Mean	SEM	N	Mean	SEM	N
-0.001	1	0	34	1	0	31	1	0	49	1	0	14
1.008	1.00795	0.002434	34	0.986349	0.006542	31	0.991503	0.003338	49	0.980786	0.003987	14
2.007	0.982832	0.004036	34	1.0075	0.006907	31	1.00584	0.011051	49	0.953492	0.007125	14
3.008	0.988732	0.002902	34	0.985507	0.007036	31	0.997977	0.006448	49	0.935877	0.009858	14
4.008	0.985032	0.003002	34	1.00591	0.005985	31	0.979442	0.006231	49	0.927586	0.012759	14
5.007	0.984897	0.00359	34	0.992933	0.005535	31	0.995084	0.005163	49	0.912322	0.013758	14
6.009	0.986718	0.002941	34	1.01442	0.00709	31	0.985967	0.005625	49	0.908514	0.014578	14
7.007	0.975655	0.003539	34	1.01505	0.006368	31	0.985726	0.006592	49	0.961926	0.021046	14
8.007	0.978468	0.003115	34	0.993418	0.006892	31	0.983924	0.007049	49	0.988354	0.027924	14
9.008	0.9711	0.003782	34	1.01547	0.007061	31	0.976117	0.007493	49	0.967007	0.024097	14
10.008	0.99693	0.012322	34	0.995375	0.005359	31	0.988653	0.010359	49	0.936872	0.018629	14
11.007	0.981594	0.007357	34	1.02654	0.007385	31	1.03953	0.027197	49	0.925295	0.01801	14
12.007	0.971415	0.0047	34	1.00404	0.010941	31	1.0206	0.022149	49	0.91948	0.016701	14
13.007	0.971025	0.00599	34	1.00642	0.007782	31	1.00986	0.016443	49	0.98505	0.02949	14
14.008	0.967556	0.004669	34	0.993601	0.005708	31	0.998215	0.013451	49	1.06071	0.088834	14
15.012	0.961671	0.004587	34	1.01616	0.006532	31	0.987986	0.011874	49	1.02568	0.071752	14
16.011	0.961471	0.004563	34	1.00375	0.007327	31	0.986862	0.010549	49	0.988213	0.054676	14
17.012	0.964748	0.003478	34	1.03505	0.01059	31	0.987101	0.010016	49	0.962083	0.041921	14
18.007	0.961111	0.004694	34	0.997151	0.007493	31	0.972561	0.009805	49	0.936254	0.032644	14
19.008	0.954142	0.004755	34	1.01461	0.006442	31	0.982299	0.009052	49	0.930422	0.024252	14
20.008	0.948366	0.004751	34	1.02495	0.007005	31	0.971843	0.009546	49	1.13373	0.038734	14
21.007	0.944907	0.005286	34	1.00032	0.006909	31	0.974369	0.009938	49	1.0747	0.02983	14
22.013	0.930881	0.006927	34	1.00491	0.006998	31	0.973092	0.009904	49	1.01129	0.024801	14
23.007	0.936448	0.005495	34	1.02988	0.007209	31	0.977178	0.010005	49	1.00896	0.029973	14
24.007	0.944271	0.007813	34	1.01472	0.006629	31	0.973376	0.009041	49	1.14233	0.046888	14
25.007	0.962685	0.024431	34	0.998209	0.007769	31	0.969702	0.00918	49	1.0854	0.03798	14
26.007	1.03534	0.064354	34	1.00145	0.006855	31	0.970658	0.00905	49	1.02026	0.030051	14
27.007	1.09067	0.0915	34	1.0279	0.006789	31	0.970238	0.008762	49	0.989163	0.025455	14
28.008	1.10504	0.101967	34	0.988218	0.006349	31	0.969391	0.008711	49	0.973225	0.020554	14
29.006	1.09827	0.103917	34	1.0027	0.005578	31	0.969255	0.009369	49	0.992834	0.0249	14
30.008	1.08146	0.088801	34	1.00307	0.008388	31	0.967748	0.009234	49	0.95261	0.023271	14
31.007	1.042	0.069855	34	1.01484	0.004714	31	0.981088	0.011352	49	0.940391	0.020062	14
32.012	1.01042	0.052122	34	1.0207	0.010019	31	0.979529	0.008714	49	0.907042	0.017923	14
33.008	0.976589	0.038026	34	1.01755	0.007173	31	0.96818	0.008803	49	0.895332	0.016932	14
34.008	0.970423	0.026948	34	1.0017	0.006951	31	0.969246	0.008804	49	0.887379	0.016516	14
35.007	0.952997	0.019459	34	1.06967	0.015381	31	0.967143	0.008849	49	0.879298	0.01674	14
36.008	0.927811	0.016071	34	1.04408	0.011674	31	0.959609	0.009149	49	0.968423	0.027419	14
37.012	0.928297	0.012313	34	1.03283	0.007829	31	0.970915	0.011457	49	0.956128	0.025994	14
38.007	0.928171	0.009624	34	1.02606	0.005407	31	0.975995	0.012853	49	0.918099	0.02255	14
39.007	0.922541	0.009573	34	1.00771	0.007265	31	0.974088	0.009237	49	0.904842	0.02009	14
40.007	0.910362	0.00891	34	1.02543	0.006825	31	0.961825	0.009482	49	0.879438	0.017394	14
41.006	0.9013	0.009477	34	1.01843	0.005887	31	0.97487	0.008929	49	0.875243	0.016481	14
42.012	0.911051	0.008047	34	1.01744	0.005259	31	0.973177	0.008383	49	0.944675	0.042341	14
43.007	0.904899	0.008205	34	1.02255	0.006135	31	0.961777	0.008812	49	0.939931	0.0365	14
44.012	0.895079	0.008653	34	1.02076	0.007125	31	0.965156	0.008421	49	0.906713	0.02766	14
45.007	0.900273	0.008703	34	1.0228	0.005738	31	0.962733	0.008864	49	0.895283	0.022279	14
46.007	0.898089	0.008021	34	0.995526	0.005845	31	0.965451	0.008797	49	0.874526	0.019115	14
47.007	0.895037	0.009461	34	1.0142	0.008016	31	0.966846	0.009405	49	1.02279	0.047047	14
48.012	0.90099	0.008252	34	1.03508	0.009033	31	0.962813	0.009028	49	1.00719	0.04566	14
49.006	0.88995	0.009034	34	1.03653	0.008651	31	0.961191	0.009412	49	0.968532	0.036714	14
50.012	0.883854	0.009711	34	1.0234	0.008355	31	0.972848	0.014424	49	0.935894	0.030932	14
51.007	0.889638	0.009164	34	1.03127	0.008188	31	0.972344	0.00973	49	0.910046	0.025951	14
52.012	0.885243	0.009425	34	1.02185	0.006598	31	0.962615	0.008624	49	0.917917	0.023667	14
53.007	0.886331	0.010033	34	1.01955	0.007885	31	0.963902	0.009086	49	0.989486	0.031964	14
54.007	0.900201	0.012567	34	1.01175	0.007046	31	0.958492	0.009035	49	1.07322	0.046565	14
55.007	0.896883	0.014703	34	1.02832	0.00729	31	0.964876	0.009089	49	1.00789	0.039983	14
56.007	0.887883	0.010853	34	1.01978	0.007313	31	0.958087	0.008902	49	0.962386	0.033063	14
57.007	0.882599	0.011663	34	1.02996	0.005434	31	0.956017	0.009005	49	0.928093	0.027876	14
58.006	0.877475	0.01128	34	1.03713	0.008921	31	0.954377	0.009231	49	0.906874	0.02232	14
59.007	0.870078	0.011739	34	1.02361	0.007346	31	0.960415	0.009031	49	0.884982	0.020985	14
60.007	0.877201	0.011165	34	1.01368	0.007995	31	0.953124	0.009242	49	0.880963	0.020025	14
61.012	0.878129	0.0107	34	1.03943	0.007549	31	0.956259	0.009644	49	0.862758	0.017142	14
62.006	0.87065	0.011239	34	1.01789	0.008775	31	1.01436	0.029765	49	0.844561	0.016295	14
63.007	0.873223	0.010803	34	1.01929	0.006692	31	1.00675	0.023966	49	0.943678	0.036086	14
64.005	0.870088	0.012199	34	1.01623	0.00676	31	0.988717	0.017292	49	0.920133	0.03041	14
65.007	0.896283	0.013296	34	1.01689	0.008711	31	0.980997	0.014693	49	0.894527	0.023986	14
66.007	0.879666	0.011639	34	1.01352	0.007767	31	0.97344	0.012487	49	0.880801	0.022651	14
67.006	0.873948	0.010742	34	1.04209	0.009627	31	0.970709	0.011496	49	1.03029	0.038191	14
68.006	0.865453	0.011515	34	1.04103	0.005879	31	0.959413	0.010847	49	0.971079	0.030461	14
69.007	0.873011	0.01101	34	1.01414	0.008413	31	0.965588	0.010716	49	0.936265	0.023824	14
70.007	0.872524	0.010294	34	1.03427	0.007114	31	0.955416	0.010593	49	0.890971	0.018993	14
71.012	0.857501	0.011564	34	1.03427	0.0075	31	0.955288	0.010378	49	0.881376	0.015766	14
72.011	0.864567	0.011343	34	1.00431	0.006642	31	0.94864	0.010329	49	0.855446	0.015447	14
73.011	0.863682	0.011938	34	1.02741	0.006474	31	0.959104	0.00971	49	0.844946	0.015246	14
74.006	0.853955	0.011846	34	1.00384	0.008347	31	0.951173	0.010263	49	1.0415	0.053224	14
75.011	0.860601	0.011986	34	1.01934	0.009407	31	0.951717	0.010533	49	0.977022	0.041566	14
76.011	0.845934	0.012761	34	1.0162	0.007866	31	0.948881	0.009993	49	0.936558	0.032717	14
77.011	0.859028	0.011715	34	1.00417	0.006269	31	0.949054	0.010238	49	0.918694	0.026069	14
78.006	0.855472	0.011962	34	1.0187	0.006879	31	0.949299	0.00986	49	0.894728	0.023548	14
79.011	0.855058	0.012098	34	0.995874	0.006635	31	0.953144	0.009216	49	0.890821	0.021599	14
80.006	0.864767	0.01819	34	1.03064	0.005837	31	0.950958	0.011165	49	1.02244	0.049072	14
81.007	0.871557	0.015643	34	1.03757	0.007831	31	0.947371	0.010407	49	1.08519	0.052303	14
82.006	0.867879	0.0132	34	1.03937	0.007213	31	0.952472	0.010684	49	1.03525	0.047382	14
83.007	0.863817	0.012814	34	1.01333	0.006809	31	0.946914	0.010619	49	0.976617	0.038921	14
84.006	0.855634	0.012911	34	1.0329	0.010104	31	1.00367	0.026232	49	0.925924	0.029767	14
85.011	0.855199	0.012439	34	1.02753	0.006593	31	1.01511	0.030712	49	0.914703	0.027198	14
86.006	0.851919	0.01345	34	1.01999	0.009389	31	0.99813	0.028598	49	0.888944	0.023335	14
87.01	0.845329	0.013137	34	1.00852	0.007763	31	0.9972	0.026125	49	0.862851	0.021631	14
88.007	0.853838	0.012464	34	1.01261	0.005965	31	0.984826	0.02371	49	0.989008	0.034474	14
89.007	0.849714	0.013287	34	1.03532	0.008922	31	0.972402	0.019977	49	0.948953	0.027823	14
90.006	0.842324	0.013601	34	0.997309	0.008692	31	0.960371	0.018043	49	1.01407	0.051053	14
91.111	0.847288	0.013874	34	1.01226	0.007337	31	0.956735	0.016298	49	0.960268	0.041011	14
92.007	0.843114	0.013536	34	1.02412	0.00842	31	0.950926	0.014675	49	0.923121	0.033531	14
93.146	0.846958	0.013072	34	1.02716	0.007362	31	0.950079	0.014068	49	0.906377	0.027415	14
94.05	0.850151	0.013193	34	1.00332	0.009258	31	0.950005	0.013237	49	0.887523	0.023024	14
95.005	0.842304	0.013754	34	1.02237	0.00676	31	0.94931	0.012829	49	0.869492	0.021601	14
96.253	0.867721	0.017394	34	1.02435	0.009018	31	0.94002	0.012347	49	0.918294	0.040341	14
97.135	0.845951	0.015373	34	1.01867	0.00652	31	0.963759	0.018646	49	0.896501	0.034111	14
98.006	0.861191	0.021765	34	1.00637	0.00769	31	0.952356	0.012375	49	0.865726	0.027737	14
99.006	0.874306	0.027614	34	0.997784	0.007339	31	0.946916	0.011686	49	0.913064	0.025955	14
100.006	0.890477	0.034639	34	1.00561	0.006692	31	0.939036	0.011266	49	1.06697	0.054366	14
101.007	0.87525	0.028487	34	1.01595	0.008284	31	0.934452	0.011696	49	1.00188	0.044419	14
102.006	0.8748	0.026265	34	0.99972	0.005426	31	0.935058	0.011297	49	0.948458	0.035324	14
103.006	0.864095	0.024854	34	1.04614	0.009817	31	0.933017	0.011451	49	0.919173	0.029209	14
104.007	0.85388	0.018532	34	1.02695	0.007192	31	0.935589	0.011149	49	0.883122	0.025029	14
105.005	0.850261	0.01689	34	1.02148	0.008197	31	0.936622	0.011026	49	0.878898	0.022315	14
106.006	0.838943	0.015414	34	1.02956	0.011804	31	0.939157	0.010343	49	0.863488	0.019907	14
107.006	0.846102	0.014387	34	1.03325	0.006625	31	0.945189	0.012721	49	1.0034	0.067225	14
108.005	0.83614	0.01446	34	1.00679	0.008234	31	0.93759	0.011703	49	0.959861	0.055566	14
109.005	0.842424	0.013365	34	1.01951	0.007543	31	0.940658	0.011248	49	0.919618	0.044008	14
110.007	0.835373	0.013748	34	1.00143	0.008356	31	0.934611	0.01119	49	0.89486	0.036242	14
111.006	0.843947	0.013788	34	1.04144	0.006769	31	0.968637	0.015953	49	0.885555	0.030064	14
112.006	0.831644	0.013648	34	1.01966	0.007536	31	0.943	0.009915	49	0.938481	0.04176	14
113.006	0.834846	0.014169	34	1.01875	0.006346	31	0.937798	0.009451	49	0.91087	0.035416	14
114.006	0.842705	0.013437	34	1.00628	0.008881	31	0.930558	0.011187	49	0.920167	0.037051	14
115.007	0.838825	0.013967	34	1.0366	0.011486	31	0.939629	0.010559	49	0.887126	0.029878	14
116.005	0.83256	0.013794	34	0.999129	0.009219	31	0.932326	0.010613	49	0.872007	0.026837	14
117.005	0.845051	0.013885	34	1.01463	0.009425	31	0.946674	0.013764	49	0.855561	0.023892	14
118.007	0.829773	0.014025	34	1.03024	0.008542	31	0.981076	0.024283	49	0.966431	0.043263	14
119.006	0.844793	0.013684	34	1.03452	0.007514	31	0.967576	0.018301	49	0.950801	0.041619	14
120.006	0.831383	0.014251	34	1.02116	0.007203	31	0.948518	0.015085	49	0.91181	0.03341	14
121.006	0.828991	0.014536	34	1.03311	0.009043	31	0.947412	0.013659	49	0.9439	0.043818	14
122.006	0.833248	0.013799	34	1.0201	0.011424	31	0.945139	0.01298	49	0.907419	0.039092	14
123.006	0.829103	0.014237	34	1.02412	0.009952	31	0.939298	0.01217	49	0.892356	0.032903	14
124.006	0.830367	0.014321	34	1.02123	0.007069	31	0.936229	0.011708	49	0.889183	0.03214	14
125.006	0.823169	0.014373	34	1.02707	0.007351	31	0.931156	0.011875	49	0.908785	0.031532	14
126.006	0.828046	0.014918	34	1.02997	0.008328	31	0.928114	0.011523	49	0.880251	0.026807	14
127.005	0.844201	0.014429	34	1.03584	0.006882	31	0.940102	0.010766	49	0.87753	0.022432	14
128.006	0.828446	0.014558	34	1.0233	0.009148	31	0.929558	0.010865	49	0.948826	0.030132	14
129.006	0.831182	0.014411	34	1.01693	0.007298	31	0.930953	0.010611	49	1.05705	0.050377	14
130.006	0.83061	0.014416	34	1.02354	0.008215	31	0.924326	0.011686	49	1.00786	0.046225	14
131.005	0.825083	0.01448	34	1.02319	0.007003	31	0.933355	0.011169	49	0.971843	0.035519	14
132.005	0.8318	0.01416	34	1.04046	0.009768	31	0.959668	0.019418	49	0.920115	0.028664	14
133.006	0.829294	0.015406	34	1.01331	0.008886	31	0.946903	0.014816	49	0.960141	0.031755	14
134.006	0.831539	0.015094	34	1.00778	0.010711	31	0.930049	0.013767	49	0.985643	0.070917	14
135.005	0.833869	0.014512	34	1.01939	0.007146	31	0.932665	0.012398	49	0.949329	0.058202	14
136.005	0.830921	0.014412	34	1.00552	0.008252	31	0.937183	0.01224	49	0.909665	0.042929	14
137.006	0.824632	0.014609	34	1.01777	0.009766	31	0.929991	0.011864	49	0.879801	0.033884	14
138.006	0.827948	0.01439	34	1.03299	0.007885	31	0.928666	0.012366	49	0.874325	0.025545	14
139.005	0.835514	0.014615	34	1.01059	0.010199	31	0.923574	0.012059	49	0.852303	0.020701	14
140.006	0.839715	0.014142	34	1.00323	0.010479	31	0.927587	0.011998	49	0.845751	0.019105	14
141.005	0.831067	0.015419	34	1.0038	0.012629	31	0.934264	0.012139	49	0.978956	0.041066	14
142.006	0.835431	0.014338	34	1.01741	0.00791	31	0.927139	0.011944	49	0.941172	0.035901	14
143.005	0.845359	0.014156	34	1.02634	0.008164	31	0.925166	0.011999	49	0.905981	0.028695	14
144.004	0.832486	0.014563	34	1.02122	0.008073	31	0.926014	0.012048	49	1.05359	0.049066	14
145.005	0.828685	0.014689	34	1.04473	0.007056	31	0.926751	0.013491	49	1.02765	0.048999	14
146.005	0.834125	0.01451	34	1.02117	0.008078	31	0.920978	0.012863	49	0.964602	0.039905	14
147.005	0.842418	0.014386	34	1.00686	0.010191	31	0.928294	0.011533	49	0.928501	0.032457	14
148.005	0.830534	0.014807	34	1.0354	0.009304	31	0.912508	0.012378	49	1.03058	0.053146	14
149.004	0.840302	0.014567	34	1.04249	0.009157	31	0.913306	0.011792	49	1.00565	0.056405	14
150.006	0.826589	0.015567	34	0.995699	0.01027	31	0.92278	0.012191	49	1.09554	0.069125	14
151.005	0.842594	0.014814	34	1.01062	0.009699	31	0.922922	0.012264	49	1.02992	0.056394	14
152.005	0.83776	0.014983	34	1.01818	0.007718	31	0.920859	0.011136	49	0.966349	0.046341	14
153.006	0.836346	0.01462	34	1.02876	0.010439	31	0.914587	0.011836	49	0.927843	0.037871	14
154.005	0.83097	0.015731	34	1.02062	0.008745	31	0.910942	0.011983	49	0.898953	0.031938	14
155.006	0.841819	0.014992	34	1.01045	0.008844	31	0.916134	0.011847	49	0.878816	0.02712	14
156.005	0.833002	0.015626	34	1.01843	0.010369	31	0.918873	0.011662	49	0.916816	0.043945	14
157.005	0.834164	0.015096	34	1.02643	0.011926	31	0.920189	0.012139	49	0.913281	0.044646	14
158.005	0.828926	0.015236	34	1.02303	0.009656	31	0.91478	0.011717	49	0.883585	0.038267	14
159.006	0.828763	0.015568	34	1.04569	0.006848	31	0.916045	0.012444	49	0.865768	0.03187	14
160.005	0.832599	0.01527	34	1.01221	0.008926	31	0.918632	0.011592	49	0.852039	0.027533	14
161.005	0.83786	0.015256	34	1.01516	0.009476	31	0.921084	0.011379	49	0.848818	0.023752	14
162.006	0.835866	0.015934	34	1.0088	0.008875	31	0.921357	0.011417	49	0.852869	0.019743	14
163.192	0.832744	0.015433	34	1.01171	0.00831	31	0.926257	0.014751	49	0.834327	0.01599	14
164.125	0.834807	0.015962	34	0.995176	0.008129	31	0.913531	0.012175	49	0.82381	0.016871	14
165.057	0.827268	0.015373	34	1.00669	0.008455	31	0.919845	0.011415	49	0.890708	0.028077	14
166.232	0.829382	0.015743	34	1.03504	0.010575	31	0.923909	0.011127	49	0.856423	0.022168	14
167.184	0.845177	0.015403	34	1.01396	0.007958	31	0.92065	0.011416	49	0.849958	0.019544	14
168.094	0.835172	0.015831	34	1.03808	0.015813	31	0.910954	0.012361	49	0.827753	0.0166	14
169.072	0.839117	0.015482	34	1.02257	0.008752	31	0.915008	0.011358	49	0.966198	0.039891	14
170.004	0.831637	0.015561	34	1.04801	0.008549	31	0.912331	0.011621	49	0.92705	0.034706	14
171.096	0.835981	0.015726	34	0.987794	0.011092	31	0.911512	0.011022	49	0.890172	0.025503	14
172.005	0.834487	0.015698	34	1.00806	0.00829	31	0.914225	0.011622	49	0.864979	0.0236	14
173.005	0.832179	0.01601	34	1.02707	0.007633	31	0.909874	0.011855	49	0.847598	0.01943	14
174.005	0.834124	0.016268	34	1.02242	0.009591	31	0.910469	0.01107	49	0.829248	0.018781	14
175.004	0.840039	0.015197	34	1.0157	0.008218	31	0.913971	0.011555	49	0.82369	0.016816	14
176.005	0.831396	0.015734	34	1.00419	0.010582	31	0.914004	0.011432	49	0.818747	0.016185	14
177.004	0.834568	0.015862	34	1.019	0.00736	31	0.905507	0.01163	49	1.02846	0.060174	14
178.005	0.82899	0.016359	34	1.02832	0.011786	31	0.900228	0.012256	49	1.01999	0.055784	14
179.005	0.838296	0.016413	34	1.03322	0.011394	31	0.907218	0.011588	49	0.997988	0.049011	14
180.005	0.833513	0.015833	34	1.01278	0.01126	31	0.899905	0.011806	49	0.936255	0.037064	14
181.005	0.83306	0.015997	34	1.02456	0.008228	31	0.907295	0.011161	49	0.905847	0.030178	14
182.005	0.838471	0.015896	34	1.02823	0.00789	31	0.906337	0.011136	49	0.880622	0.023373	14
183.006	0.829613	0.016226	34	1.00341	0.009011	31	0.906901	0.012129	49	0.856782	0.01781	14
184.004	0.833722	0.016242	34	1.02977	0.009005	31	0.92712	0.013822	49	0.836135	0.016076	14
185.005	0.833272	0.016086	34	1.0139	0.008571	31	0.959016	0.014677	49	0.833255	0.016207	14
186.005	0.831513	0.016732	34	1.02357	0.009025	31	1.00316	0.022046	49	0.885687	0.062363	14
187.005	0.840801	0.016324	34	1.01719	0.009807	31	0.977964	0.024571	49	0.884564	0.06642	14
188.004	0.829314	0.016744	34	1.01458	0.007008	31	0.948065	0.010937	49	0.854101	0.052399	14
189.005	0.82995	0.016912	34	1.02432	0.009234	31	0.938332	0.009587	49	0.830782	0.04333	14
190.004	0.832868	0.016628	34	1.02292	0.008291	31	0.920147	0.009916	49	0.910102	0.039618	14
191.005	0.845817	0.016762	34	1.00279	0.011002	31	0.918272	0.010133	49	0.884639	0.029577	14
192.004	0.830784	0.01645	34	0.986194	0.008711	31	0.915376	0.010629	49	1.01662	0.045649	14
193.004	0.834317	0.016664	34	1.0243	0.008376	31	0.917931	0.010629	49	1.01574	0.04988	14
194.005	0.848663	0.016371	34	1.00008	0.009448	31	0.918455	0.010188	49	0.958194	0.040292	14
195.004	0.846405	0.01685	34	1.02385	0.010299	31	0.921762	0.010355	49	0.983484	0.041156	14
196.005	0.833861	0.016961	34	0.998128	0.009811	31	0.916083	0.01124	49	0.928629	0.033481	14
197.005	0.83523	0.017107	34	1.04078	0.008843	31	0.932073	0.018198	49	0.883174	0.028675	14
198.004	0.843846	0.016126	34	1.00774	0.009886	31	1.01842	0.029278	49	0.851513	0.022507	14
199.005	0.832115	0.017225	34	1.02894	0.008011	31	1.12049	0.060613	49	0.840263	0.019517	14
200.005	0.833488	0.016793	34	1.03344	0.007828	31	1.03194	0.041806	49	0.817023	0.018115	14
201.005	0.838168	0.017658	34	1.01768	0.009457	31	0.973873	0.022983	49	0.816092	0.017141	14
202.004	0.833695	0.017019	34	1.01991	0.009376	31	0.973446	0.017474	49	0.814811	0.016998	14
203.005	0.845302	0.017646	34	1.01791	0.008951	31	0.955489	0.013892	49	0.841692	0.027197	14
204.004	0.838859	0.017446	34	1.00863	0.010316	31	0.947766	0.012182	49	0.827139	0.024803	14
205.004	0.839122	0.017012	34	1.03788	0.010767	31	0.937666	0.012205	49	0.815657	0.022469	14
206.005	0.835352	0.017306	34	0.979024	0.010673	31	0.94841	0.018691	49	0.801584	0.020761	14
207.005	0.828126	0.017648	34	1.0219	0.009792	31	0.983221	0.016888	49	0.78905	0.020359	14
208.004	0.838151	0.017478	34	1.00951	0.011428	31	0.944681	0.011714	49	0.915001	0.038767	14
209.005	0.844485	0.017281	34	0.994929	0.009621	31	0.94853	0.012924	49	0.878185	0.032428	14
210.004	0.851367	0.019503	34	0.986808	0.013925	31	0.936257	0.010544	49	0.843281	0.028147	14
211.004	0.846635	0.021457	34	1.0195	0.009724	31	0.933229	0.010568	49	0.955739	0.042713	14
212.005	0.84016	0.018864	34	1.00827	0.00936	31	0.947785	0.014815	49	0.930861	0.040779	14
213.005	0.842748	0.017931	34	1.04495	0.010174	31	1.00727	0.05759	49	0.887765	0.033669	14
214.003	0.838277	0.017837	34	1.03029	0.012082	31	0.96548	0.032868	49	0.859304	0.02782	14
215.004	0.837569	0.017828	34	1.01434	0.010795	31	0.950224	0.016332	49	0.842945	0.024338	14
216.005	0.831544	0.017735	34	1.00731	0.011098	31	0.939018	0.012745	49	0.821609	0.021353	14
217.004	0.840231	0.017546	34	1.01938	0.010083	31	0.933251	0.012088	49	0.829478	0.020416	14
218.004	0.840762	0.017222	34	1.02172	0.008806	31	0.936033	0.011686	49	0.884275	0.066611	14
219.005	0.836436	0.017588	34	1.04638	0.007653	31	0.927169	0.011241	49	0.878173	0.059775	14
220.003	0.835981	0.017682	34	1.00186	0.008727	31	0.9263	0.011773	49	0.850311	0.047955	14
221.004	0.844384	0.017454	34	0.999898	0.009139	31	0.92833	0.011457	49	0.835198	0.039828	14
222.004	0.831962	0.017825	34	1.00591	0.00897	31	0.922969	0.011343	49	0.807937	0.030433	14
223.004	0.839789	0.018434	34	1.02932	0.010904	31	0.919609	0.011694	49	0.903631	0.039291	14
224.004	0.831246	0.018442	34	1.01876	0.009769	31	0.927966	0.010977	49	0.876295	0.035269	14
225.004	0.852006	0.018068	34	1.00499	0.011252	31	0.924461	0.011527	49	0.844821	0.028738	14
226.004	0.827376	0.018221	34	0.993583	0.010791	31	0.921403	0.011669	49	0.821197	0.025708	14
227.003	0.834511	0.018674	34	1.01069	0.008955	31	0.929997	0.011731	49	0.944768	0.04443	14
228.004	0.828592	0.018162	34	1.00895	0.011049	31	0.933722	0.011615	49	0.940848	0.046401	14
229.004	0.834728	0.018583	34	1.02963	0.008117	31	0.928825	0.012349	49	0.897619	0.039024	14
230.003	0.823445	0.018289	34	1.02161	0.009078	31	0.933219	0.012722	49	0.871009	0.032015	14
231.003	0.832508	0.018338	34	1.03277	0.008979	31	0.925345	0.013016	49	0.837304	0.027485	14
232.003	0.826772	0.018235	34	0.996254	0.011938	31	0.930287	0.012553	49	0.821886	0.025221	14
233.004	0.842158	0.018703	34	1.00468	0.008725	31	0.928261	0.012636	49	0.911441	0.042803	14
234.004	0.826372	0.01879	34	1.00718	0.010168	31	0.92701	0.012591	49	0.879651	0.036686	14
235.003	0.832275	0.018872	34	1.01856	0.010849	31	0.92507	0.01275	49	0.848733	0.031237	14
236.004	0.835991	0.01867	34	0.998399	0.008758	31	0.932963	0.012461	49	0.827294	0.027361	14
237.003	0.835603	0.018176	34	1.0179	0.007433	31	0.928846	0.012911	49	0.854438	0.028873	14
238.004	0.841918	0.018709	34	0.998553	0.008632	31	0.925074	0.012241	49	0.832146	0.022503	14
239.003	0.835227	0.018501	34	1.02523	0.010652	31	0.933003	0.01211	49	0.828915	0.018678	14
240.003	0.838849	0.018505	34	1.00601	0.007657	31	0.93108	0.012337	49	0.984192	0.032426	14
241.003	0.827873	0.018973	34	1.01458	0.009827	31	0.930916	0.011984	49	0.949388	0.029069	14
242.003	0.82374	0.018735	34	1.03995	0.012996	31	0.96094	0.018688	49	0.891584	0.026757	14
243.003	0.826844	0.018902	34	1.02534	0.008576	31	0.970753	0.019616	49	0.865071	0.022962	14
244.003	0.830683	0.019212	34	1.02087	0.009385	31	0.955153	0.016611	49	0.828487	0.019383	14
245.003	0.83103	0.018983	34	1.0223	0.013083	31	0.949113	0.014762	49	0.805854	0.017567	14
246.003	0.833409	0.018748	34	1.00019	0.009421	31	0.937792	0.01465	49	0.793179	0.01595	14
247.004	0.831863	0.019193	34	1.02494	0.008955	31	0.940065	0.014367	49	0.787261	0.016142	14
248.003	0.833181	0.019036	34	1.01953	0.009777	31	0.933194	0.014016	49	0.781609	0.015691	14
249.003	0.827889	0.019251	34	1.031	0.013595	31	0.937769	0.013297	49	0.782028	0.016583	14
250.003	0.82763	0.019683	34	1.02471	0.009425	31	0.933718	0.013163	49	0.779833	0.016453	14
251.003	0.828552	0.019574	34	1.01075	0.012934	31	0.936258	0.013284	49	0.844148	0.033738	14
252.003	0.824866	0.019746	34	1.00731	0.010908	31	0.933454	0.012828	49	0.826252	0.030247	14
253.004	0.829377	0.019729	34	1.01682	0.00895	31	0.935626	0.01277	49	0.810241	0.025801	14
254.004	0.82897	0.019518	34	1.0178	0.010539	31	0.933924	0.013012	49	0.784042	0.021719	14
255.003	0.835345	0.019679	34	1.01758	0.009684	31	0.934442	0.013198	49	0.774411	0.018445	14
256.004	0.829163	0.019798	34	0.996008	0.01395	31	0.930058	0.01295	49	0.773332	0.018559	14
257.003	0.823085	0.019656	34	1.03543	0.008212	31	0.959959	0.016603	49	0.768808	0.018453	14
258.003	0.83268	0.01993	34	1.02622	0.009866	31	1.01445	0.040493	49	0.866897	0.033509	14
259.003	0.830328	0.019676	34	1.00903	0.010355	31	0.982959	0.017909	49	0.881727	0.035681	14
260.003	0.817037	0.01931	34	1.01139	0.010147	31	0.949166	0.012353	49	0.842079	0.030916	14
261.003	0.829868	0.018533	34	1.03182	0.009716	31	0.944761	0.012141	49	0.821958	0.026984	14
262.003	0.825378	0.019346	34	1.02677	0.011229	31	0.937171	0.01191	49	0.79783	0.022848	14
263.003	0.823619	0.019082	34	0.991765	0.010823	31	0.943573	0.012233	49	0.796361	0.022669	14
264.003	0.829329	0.019413	34	0.985989	0.011947	31	0.944177	0.012786	49	0.787455	0.021024	14
265.003	0.832453	0.019456	34	1.01013	0.009799	31	0.940337	0.012729	49	0.787057	0.01935	14
266.003	0.832677	0.019853	34	1.01293	0.01111	31	0.929267	0.012729	49	0.825209	0.03142	14
267.004	0.824243	0.019605	34	1.02783	0.010777	31	0.943711	0.011945	49	0.807613	0.02807	14
268.003	0.818472	0.019431	34	1.00931	0.009358	31	0.930733	0.012556	49	0.78032	0.025635	14
269.003	0.823026	0.019441	34	1.00847	0.011999	31	0.933136	0.012284	49	0.889281	0.033973	14
270.002	0.81812	0.019805	34	1.02573	0.008846	31	0.933096	0.012576	49	0.844913	0.027723	14
271.004	0.827047	0.020164	34	1.01039	0.010165	31	0.931232	0.012895	49	0.833235	0.024572	14
272.003	0.819439	0.019671	34	0.996121	0.009582	31	0.932099	0.012623	49	0.804121	0.018774	14
273.003	0.83103	0.020303	34	1.03742	0.009776	31	0.929669	0.012882	49	0.843856	0.026568	14
274.004	0.822444	0.020712	34	1.00839	0.009866	31	0.924524	0.013692	49	0.836872	0.024934	14
275.003	0.820009	0.020743	34	1.00521	0.014634	31	0.92593	0.012878	49	0.814634	0.02308	14
276.003	0.819508	0.020224	34	1.00735	0.011157	31	0.930909	0.012877	49	0.800397	0.018633	14
277.003	0.822136	0.020563	34	1.014	0.011974	31	0.933509	0.012536	49	0.783852	0.019163	14
278.003	0.818254	0.020387	34	1.02808	0.013428	31	0.935282	0.012324	49	0.768957	0.01802	14
279.002	0.826007	0.020963	34	1.01554	0.010247	31	0.930139	0.01313	49	0.829741	0.02835	14
280.002	0.816234	0.020715	34	1.00293	0.010915	31	0.942185	0.014142	49	0.804832	0.02551	14
281.003	0.823904	0.022312	34	0.995097	0.00923	31	0.936485	0.012493	49	0.799648	0.022115	14
282.002	0.847895	0.025169	34	1.00216	0.012103	31	0.932312	0.011963	49	0.847338	0.023893	14
283.004	0.839556	0.021547	34	1.03511	0.008783	31	0.935065	0.012328	49	0.843582	0.02158	14
284.002	0.831886	0.02065	34	1.02547	0.009331	31	0.930253	0.012299	49	0.810586	0.017926	14
285.003	0.83535	0.020104	34	0.99188	0.009765	31	0.926478	0.013093	49	0.791455	0.016645	14
286.003	0.827918	0.020136	34	1.01342	0.012464	31	0.930449	0.012978	49	0.771032	0.016026	14
287.003	0.824438	0.02017	34	1.01039	0.01063	31	0.984122	0.020499	49	0.903732	0.03672	14
288.003	0.822697	0.020301	34	0.998817	0.009597	31	0.971008	0.018567	49	0.861787	0.030316	14
289.003	0.826703	0.020788	34	1.02157	0.007491	31	0.957347	0.015049	49	0.825809	0.027194	14
290.002	0.830449	0.020658	34	1.0113	0.011554	31	0.94579	0.014378	49	0.809694	0.023888	14
291.003	0.828018	0.020568	34	1.01313	0.008655	31	0.948603	0.013538	49	0.794029	0.021402	14
292.003	0.823254	0.020889	34	0.972277	0.009661	31	0.935249	0.014061	49	0.776258	0.020142	14
293.002	0.814168	0.020387	34	0.988726	0.010731	31	0.93846	0.013401	49	0.774245	0.018809	14
294.003	0.804721	0.020647	34	0.997783	0.009624	31	0.93825	0.012994	49	0.75514	0.017871	14
295.003	0.819417	0.020691	34	1.00413	0.009307	31	0.9342	0.012939	49	0.802584	0.018948	14
296.003	0.815715	0.021285	34	1.02483	0.009577	31	0.933888	0.012889	49	0.799539	0.018658	14
297.003	0.818849	0.020673	34	1.00393	0.010313	31	0.932718	0.012974	49	0.781407	0.018871	14
298.002	0.817156	0.020657	34	1.00858	0.010753	31	0.934553	0.013513	49	0.764336	0.016905	14
299.002	0.825049	0.021347	34				0.931032	0.013354	49	0.753919	0.019262	14
300.003	0.814024	0.021096	34				0.93939	0.012872	49	0.739576	0.018978	14

## Sheet: Fig S4F
	SomaK-GECO1			SomaXCaMP-R			SomajRGECO1a			SomaFRCaMPi
Time [s]	Mean	SEM	N	Mean	SEM	N	Mean	SEM	N	Mean	SEM	N
-0.001	1	0	35	1	0	51	1	0	59	1	0	28
1.008	1.00076	0.003622	35	1.03422	0.00841	51	0.979431	0.007233	59	1.05707	0.006819	28
2.007	0.983497	0.003596	35	1.007	0.010478	51	0.979331	0.010006	59	1.05202	0.011504	28
3.008	0.995757	0.004853	35	1.02186	0.010465	51	0.976832	0.009022	59	1.04444	0.010089	28
4.008	0.989229	0.006774	35	0.989479	0.007564	51	0.999906	0.007447	59	1.03017	0.013197	28
5.007	0.990576	0.00555	35	0.983468	0.00706	51	1.04307	0.012527	59	1.01831	0.014857	28
6.009	0.967011	0.004645	35	0.983616	0.006806	51	0.984268	0.007319	59	1.07609	0.041215	28
7.007	0.978965	0.005346	35	0.996916	0.012419	51	1.01389	0.007155	59	1.09359	0.047856	28
8.007	0.967906	0.005392	35	1.00502	0.010775	51	0.981844	0.008947	59	1.15759	0.066438	28
9.008	0.962396	0.004881	35	1.00216	0.008905	51	0.97702	0.009861	59	1.11687	0.060246	28
10.008	0.956626	0.005661	35	1.01391	0.009064	51	0.944255	0.010755	59	1.07835	0.051487	28
11.007	0.972281	0.005575	35	0.994687	0.008175	51	0.955024	0.010596	59	1.03853	0.044622	28
12.007	0.9666	0.00601	35	0.983683	0.008356	51	0.978505	0.013684	59	1.01925	0.037027	28
13.007	0.965526	0.005496	35	0.996054	0.007725	51	0.975	0.011879	59	0.975967	0.033984	28
14.008	0.978901	0.009092	35	0.966935	0.007892	51	0.955021	0.007871	59	0.945691	0.029745	28
15.012	0.994049	0.009987	35	1.02803	0.011906	51	0.973985	0.011176	59	0.962721	0.028598	28
16.011	0.98944	0.007289	35	0.991643	0.008932	51	0.9552	0.008593	59	0.964301	0.028034	28
17.012	0.963725	0.005442	35	0.996856	0.007678	51	1.00665	0.027255	59	0.926961	0.028023	28
18.007	0.962586	0.005752	35	0.981569	0.007088	51	0.982949	0.017257	59	0.933048	0.02634	28
19.008	0.947594	0.005119	35	0.974851	0.007683	51	1.00988	0.012937	59	0.904342	0.024108	28
20.008	0.948687	0.005082	35	0.95827	0.007644	51	0.957157	0.010804	59	0.897517	0.025902	28
21.007	0.947608	0.005165	35	0.991826	0.008154	51	0.971648	0.011441	59	0.897477	0.02771	28
22.013	0.949753	0.006083	35	0.981894	0.009003	51	0.938396	0.010561	59	0.854695	0.023911	28
23.007	0.935491	0.005347	35	0.981056	0.008059	51	0.939622	0.013917	59	0.903377	0.027991	28
24.007	0.929029	0.005449	35	0.974899	0.008202	51	0.941749	0.015817	59	0.941692	0.039644	28
25.007	0.932041	0.007335	35	0.98015	0.013589	51	0.923567	0.014225	59	0.992875	0.053582	28
26.007	0.92286	0.005526	35	0.979221	0.00996	51	0.943129	0.014096	59	0.965374	0.050148	28
27.007	0.916842	0.005834	35	0.997138	0.013932	51	0.950223	0.013537	59	0.939578	0.041368	28
28.008	0.92756	0.004365	35	0.953913	0.012289	51	0.913917	0.014512	59	0.916171	0.034445	28
29.006	0.928986	0.006127	35	0.997858	0.018803	51	0.92913	0.014442	59	0.883226	0.027665	28
30.008	0.917894	0.006564	35	0.992695	0.014282	51	0.932408	0.012814	59	0.858925	0.023545	28
31.007	0.914414	0.006339	35	0.980899	0.011061	51	0.936021	0.013178	59	0.839177	0.02131	28
32.012	0.916965	0.007495	35	0.981064	0.010376	51	0.935325	0.015061	59	0.850859	0.022279	28
33.008	0.917746	0.007157	35	0.984955	0.010591	51	0.920676	0.014726	59	0.823914	0.02073	28
34.008	0.954358	0.009646	35	0.963849	0.010157	51	0.957906	0.02356	59	0.806063	0.021132	28
35.007	0.958927	0.009754	35	0.971215	0.009595	51	0.989833	0.015573	59	0.79754	0.022348	28
36.008	0.936571	0.00676	35	0.970652	0.009865	51	0.946287	0.014449	59	0.762838	0.021068	28
37.012	0.921502	0.005261	35	0.966299	0.01005	51	0.948524	0.020548	59	0.776839	0.021368	28
38.007	0.919759	0.005282	35	0.967458	0.010471	51	0.938202	0.018779	59	0.785185	0.023755	28
39.007	0.919296	0.006347	35	0.974092	0.010984	51	0.921679	0.015305	59	0.826829	0.036165	28
40.007	0.902359	0.00442	35	0.979686	0.010358	51	0.929561	0.015148	59	0.894014	0.054549	28
41.006	0.893543	0.005331	35	0.974855	0.010803	51	0.907151	0.011607	59	0.891781	0.052667	28
42.012	0.889433	0.005169	35	0.979937	0.011501	51	0.904461	0.011937	59	0.869584	0.044571	28
43.007	0.900319	0.007489	35	1.0083	0.01304	51	0.933305	0.016143	59	0.846305	0.037066	28
44.012	0.89164	0.005793	35	0.967227	0.010819	51	0.906346	0.014489	59	0.798502	0.033828	28
45.007	0.874192	0.005774	35	0.965019	0.010485	51	0.919843	0.013894	59	0.805851	0.02707	28
46.007	0.88725	0.00679	35	0.962774	0.011007	51	0.904594	0.016358	59	0.778051	0.024711	28
47.007	0.887163	0.007224	35	0.957721	0.012419	51	0.928804	0.015974	59	0.752915	0.023976	28
48.012	0.88453	0.006125	35	0.948834	0.011691	51	0.920744	0.015384	59	0.766043	0.024329	28
49.006	0.884621	0.006115	35	0.96568	0.012134	51	0.897443	0.013733	59	0.736684	0.023128	28
50.012	0.873402	0.006235	35	0.932094	0.01243	51	0.877539	0.01452	59	0.749109	0.022663	28
51.007	0.881898	0.006307	35	0.942702	0.012668	51	0.918704	0.024442	59	0.730477	0.022463	28
52.012	0.869736	0.006783	35	0.951878	0.012061	51	1.03934	0.055581	59	0.719094	0.024537	28
53.007	0.877248	0.006109	35	0.960458	0.012233	51	1.20422	0.091373	59	0.710071	0.023652	28
54.007	0.872572	0.00694	35	0.956083	0.013164	51	1.26936	0.114973	59	0.700025	0.024666	28
55.007	0.872262	0.006414	35	0.967939	0.015002	51	1.21002	0.095636	59	0.70094	0.024412	28
56.007	0.866541	0.00663	35	0.933933	0.012096	51	1.0905	0.067277	59	0.711527	0.025798	28
57.007	0.878568	0.007785	35	0.948311	0.012079	51	1.01384	0.047117	59	0.702061	0.025613	28
58.006	0.872453	0.006748	35	0.946136	0.01245	51	0.959576	0.036401	59	0.688013	0.025682	28
59.007	0.870499	0.007473	35	0.950523	0.013536	51	0.950723	0.028126	59	0.677866	0.024589	28
60.007	0.858915	0.006587	35	0.913139	0.012396	51	0.932931	0.026983	59	0.722231	0.025907	28
61.012	0.865613	0.006199	35	0.958026	0.016232	51	0.931794	0.021907	59	0.774884	0.043303	28
62.006	0.847944	0.007107	35	0.955782	0.013652	51	0.914945	0.020703	59	0.76218	0.040658	28
63.007	0.85752	0.007364	35	0.959328	0.012971	51	0.912102	0.021813	59	0.727355	0.036207	28
64.005	0.844754	0.006185	35	0.92506	0.011595	51	0.90837	0.017382	59	0.723795	0.03209	28
65.007	0.857278	0.006627	35	0.938971	0.01239	51	0.911419	0.016319	59	0.710452	0.02896	28
66.007	0.846788	0.006279	35	0.940436	0.013534	51	0.896075	0.018762	59	0.666645	0.028544	28
67.006	0.86971	0.007562	35	0.962512	0.01351	51	0.890464	0.01731	59	0.681573	0.029141	28
68.006	0.853899	0.00728	35	0.947576	0.014014	51	0.885085	0.017678	59	0.662639	0.026653	28
69.007	0.854953	0.007154	35	0.936907	0.013019	51	0.895724	0.0184	59	0.670695	0.02718	28
70.007	0.861248	0.00665	35	0.941082	0.012938	51	0.889733	0.016989	59	0.677144	0.025972	28
71.012	0.902364	0.009698	35	0.944354	0.012587	51	0.872694	0.019953	59	0.654953	0.026031	28
72.011	0.878808	0.008863	35	0.963136	0.019107	51	0.898566	0.017635	59	0.665141	0.027495	28
73.011	0.877616	0.006866	35	0.952802	0.014984	51	0.884755	0.016645	59	0.628801	0.027361	28
74.006	0.869989	0.005392	35	0.949975	0.014017	51	0.865634	0.017119	59	0.631439	0.026454	28
75.011	0.86714	0.005279	35	0.979287	0.016597	51	0.867202	0.015678	59	0.666281	0.028469	28
76.011	0.849809	0.005731	35	0.949299	0.014487	51	0.878867	0.017266	59	0.774128	0.061644	28
77.011	0.859193	0.006868	35	0.961693	0.01439	51	0.882362	0.015185	59	0.825838	0.074773	28
78.006	0.848705	0.006336	35	0.938571	0.014835	51	0.878334	0.014386	59	0.784945	0.067451	28
79.011	0.855043	0.007507	35	0.937899	0.013794	51	0.906097	0.022005	59	0.75458	0.05879	28
80.006	0.840429	0.005547	35	0.959851	0.013852	51	0.867801	0.016955	59	0.7174	0.048236	28
81.007	0.845151	0.007841	35	0.94051	0.014697	51	0.859386	0.018129	59	0.692924	0.043937	28
82.006	0.837125	0.007369	35	0.947974	0.014303	51	0.875846	0.018983	59	0.678043	0.03738	28
83.007	0.835933	0.00616	35	0.944048	0.016162	51	0.87873	0.020021	59	0.662327	0.034425	28
84.006	0.836716	0.008661	35	0.915937	0.014708	51	0.851081	0.017859	59	0.653831	0.030264	28
85.011	0.840875	0.006138	35	0.927432	0.015286	51	0.871293	0.016074	59	0.642661	0.029688	28
86.006	0.870399	0.008857	35	0.943223	0.015993	51	0.854855	0.018632	59	0.634333	0.029114	28
87.01	0.862463	0.008288	35	0.920262	0.014252	51	0.861199	0.01681	59	0.63768	0.027727	28
88.007	0.851923	0.007242	35	1.0371	0.02931	51	0.841265	0.017734	59	0.618074	0.027441	28
89.007	0.835617	0.00797	35	0.991241	0.025204	51	0.859485	0.01705	59	0.617576	0.028126	28
90.006	0.831712	0.006899	35	0.957179	0.017942	51	0.877657	0.022232	59	0.601892	0.027814	28
91.111	0.839933	0.006716	35	0.952563	0.016692	51	0.866348	0.017205	59	0.586733	0.028284	28
92.007	0.832521	0.007445	35	0.926414	0.01621	51	0.857056	0.018451	59	0.585974	0.02954	28
93.146	0.828855	0.008062	35	0.922835	0.015075	51	0.865076	0.017095	59	0.590938	0.02976	28
94.05	0.850288	0.010398	35	0.9484	0.014782	51	0.872991	0.019185	59	0.643204	0.044541	28
95.005	0.884885	0.010227	35	0.924476	0.01599	51	0.850017	0.018003	59	0.738296	0.054778	28
96.253	0.85907	0.008234	35	0.923365	0.017034	51	0.8662	0.019187	59	0.706577	0.05829	28
97.135	0.845008	0.006778	35	0.939531	0.015841	51	0.897801	0.022923	59	0.68191	0.051261	28
98.006	0.833458	0.006063	35	0.94896	0.016159	51	0.851314	0.019255	59	0.651232	0.043175	28
99.006	0.839711	0.006628	35	0.95099	0.016997	51	0.862527	0.01859	59	0.635582	0.037849	28
100.006	0.820004	0.005883	35	0.950862	0.018145	51	0.834944	0.018332	59	0.608328	0.035301	28
101.007	0.837079	0.006039	35	0.950869	0.015691	51	0.834995	0.017643	59	0.613622	0.032763	28
102.006	0.829154	0.006241	35	0.951577	0.016001	51	0.842374	0.016405	59	0.614941	0.032865	28
103.006	0.825986	0.00685	35	0.935233	0.017173	51	0.881037	0.015971	59	0.588596	0.031264	28
104.007	0.814956	0.006965	35	0.913418	0.01672	51	0.901228	0.012171	59	0.576454	0.031053	28
105.005	0.819696	0.006755	35	0.940992	0.01688	51	0.922618	0.025219	59	0.565961	0.029005	28
106.006	0.814342	0.007079	35	0.922629	0.016922	51	0.919123	0.027755	59	0.56229	0.031205	28
107.006	0.799414	0.007076	35	0.967911	0.024163	51	0.91663	0.024309	59	0.554107	0.030706	28
108.005	0.815552	0.007939	35	0.933077	0.018644	51	0.892982	0.020338	59	0.556585	0.031052	28
109.005	0.816552	0.007443	35	0.942427	0.018612	51	0.883527	0.018298	59	0.567445	0.031666	28
110.007	0.812886	0.007413	35	0.916288	0.01661	51	0.849691	0.017116	59	0.574737	0.031611	28
111.006	0.816975	0.007885	35	0.921226	0.017198	51	0.851681	0.017475	59	0.55118	0.031879	28
112.006	0.808412	0.007503	35	0.927489	0.017454	51	0.823672	0.017761	59	0.53428	0.030886	28
113.006	0.813024	0.008003	35	0.917836	0.016089	51	0.85119	0.015688	59	0.544535	0.033282	28
114.006	0.835483	0.015821	35	0.912707	0.018097	51	0.875274	0.018147	59	0.533881	0.033217	28
115.007	0.849554	0.017795	35	0.920992	0.017	51	0.830029	0.016316	59	0.543021	0.033016	28
116.005	0.846591	0.01632	35	0.926471	0.017605	51	0.837588	0.017875	59	0.548126	0.032648	28
117.005	0.8315	0.014319	35	0.901905	0.01646	51	0.824319	0.018822	59	0.518653	0.033347	28
118.007	0.830832	0.014115	35	0.920252	0.018179	51	0.854585	0.019663	59	0.533119	0.031815	28
119.006	0.818749	0.012718	35	0.934871	0.019742	51	0.840825	0.018015	59	0.537932	0.032567	28
120.006	0.810067	0.012324	35	0.940112	0.019628	51	0.851044	0.023306	59	0.535818	0.033131	28
121.006	0.813949	0.010358	35	0.924968	0.017947	51	0.853737	0.01796	59	0.569111	0.040298	28
122.006	0.823705	0.011375	35	0.909788	0.017798	51	0.881645	0.018283	59	0.553637	0.03737	28
123.006	0.801134	0.010532	35	0.915148	0.018536	51	0.875757	0.019289	59	0.595855	0.049958	28
124.006	0.801007	0.010112	35	0.90023	0.018235	51	0.910503	0.026839	59	0.650544	0.06019	28
125.006	0.811669	0.009579	35	0.947263	0.025211	51	0.862603	0.023788	59	0.634688	0.055227	28
126.006	0.813726	0.010629	35	0.906194	0.020738	51	0.864936	0.024265	59	0.610914	0.046873	28
127.005	0.799616	0.008207	35	0.931038	0.020964	51	0.876457	0.023205	59	0.598869	0.043222	28
128.006	0.799078	0.009815	35	0.895217	0.019703	51	0.864429	0.020283	59	0.581896	0.039147	28
129.006	0.817184	0.00976	35	0.930693	0.019689	51	0.857197	0.019288	59	0.55297	0.036339	28
130.006	0.792418	0.00867	35	0.90838	0.019843	51	0.851439	0.018251	59	0.54193	0.035785	28
131.005	0.79461	0.008165	35	0.907578	0.018134	51	0.824528	0.017997	59	0.53899	0.033408	28
132.005	0.799229	0.008596	35	0.914608	0.017979	51	0.821689	0.018553	59	0.538717	0.032397	28
133.006	0.803401	0.008019	35	0.945639	0.024022	51	0.83694	0.0176	59	0.531362	0.033193	28
134.006	0.78947	0.008959	35	0.898163	0.019522	51	0.816972	0.019659	59	0.510355	0.033978	28
135.005	0.786305	0.00795	35	0.917874	0.019144	51	0.826133	0.017303	59	0.500334	0.031843	28
136.005	0.794604	0.00772	35	0.903618	0.018612	51	0.807817	0.01802	59	0.512836	0.033333	28
137.006	0.787881	0.008899	35	0.916733	0.021831	51	0.814567	0.018796	59	0.502128	0.034112	28
138.006	0.780002	0.008682	35	0.954798	0.019854	51	0.833551	0.020371	59	0.527298	0.033668	28
139.005	0.80006	0.009067	35	0.911116	0.020518	51	0.824031	0.018114	59	0.514075	0.05069	28
140.006	0.780737	0.007727	35	0.919298	0.019953	51	0.816409	0.016587	59	0.647053	0.070087	28
141.005	0.791786	0.009334	35	0.915107	0.019262	51	0.828053	0.019151	59	0.658315	0.073262	28
142.006	0.784223	0.008518	35	0.905382	0.020751	51	0.828083	0.019205	59	0.633635	0.062784	28
143.005	0.800207	0.008658	35	0.928628	0.020923	51	0.831419	0.018016	59	0.587302	0.054451	28
144.004	0.785997	0.007752	35	0.907743	0.021052	51	0.818225	0.018801	59	0.576218	0.048559	28
145.005	0.799959	0.009905	35	0.91023	0.018923	51	0.809261	0.020332	59	0.566444	0.041961	28
146.005	0.779445	0.007244	35	0.92074	0.022418	51	0.802553	0.018923	59	0.552697	0.040577	28
147.005	0.792098	0.00891	35	0.908547	0.02262	51	0.808416	0.015952	59	0.544548	0.037739	28
148.005	0.817606	0.011057	35	0.930674	0.023255	51	0.82312	0.018133	59	0.509729	0.036906	28
149.004	0.824251	0.010543	35	0.918815	0.021721	51	0.817405	0.019683	59	0.523074	0.036825	28
150.006	0.802297	0.009124	35	0.8965	0.020374	51	0.824267	0.019655	59	0.490194	0.03602	28
151.005	0.809901	0.008706	35	0.914854	0.022224	51	0.820399	0.020255	59	0.487821	0.035106	28
152.005	0.785274	0.007737	35	0.922493	0.021177	51	0.8162	0.015807	59	0.482071	0.035108	28
153.006	0.801834	0.008783	35	0.90718	0.021479	51	0.824961	0.017266	59	0.470895	0.034737	28
154.005	0.785292	0.007222	35	0.909067	0.025851	51	0.797184	0.018332	59	0.545066	0.040274	28
155.006	0.792532	0.008225	35	0.921118	0.025979	51	0.818156	0.018333	59	0.527109	0.041785	28
156.005	0.790599	0.00841	35	0.914042	0.023473	51	0.79196	0.019564	59	0.527748	0.036627	28
157.005	0.77333	0.008279	35	0.911903	0.023355	51	0.817259	0.016639	59	0.515291	0.035838	28
158.005	0.786967	0.008197	35	0.936834	0.022573	51	0.829475	0.016709	59	0.520228	0.035182	28
159.006	0.768845	0.008462	35	0.914947	0.021751	51	0.831992	0.013166	59	0.505816	0.034305	28
160.005	0.774838	0.007331	35	0.917425	0.021273	51	0.868585	0.023811	59	0.471624	0.03363	28
161.005	0.791312	0.009179	35	0.925956	0.022536	51	1.01476	0.057541	59	0.483761	0.033786	28
162.006	0.769525	0.008083	35	0.903993	0.021953	51	1.15857	0.100875	59	0.494046	0.035288	28
163.192	0.778307	0.008611	35	0.917674	0.021285	51	1.21195	0.118407	59	0.479928	0.035286	28
164.125	0.803478	0.010334	35	0.918561	0.022052	51	1.16794	0.10991	59	0.472592	0.035008	28
165.057	0.800662	0.008894	35	0.912675	0.022224	51	1.15943	0.104873	59	0.49032	0.031996	28
166.232	0.784593	0.00871	35	0.918236	0.021479	51	1.06041	0.08393	59	0.454499	0.033681	28
167.184	0.795279	0.008725	35	0.888289	0.023445	51	0.990345	0.064704	59	0.486423	0.034294	28
168.094	0.780671	0.008095	35	0.893809	0.021909	51	0.902119	0.044377	59	0.524182	0.040404	28
169.072	0.791876	0.008069	35	0.891762	0.022208	51	0.887243	0.038929	59	0.515633	0.040855	28
170.004	0.767924	0.007898	35	0.901949	0.022343	51	0.85983	0.032242	59	0.497982	0.038373	28
171.096	0.780186	0.007824	35	0.923599	0.022051	51	0.847759	0.029039	59	0.488802	0.037101	28
172.005	0.773602	0.007297	35	0.897372	0.021534	51	0.825259	0.026833	59	0.49124	0.035514	28
173.005	0.769682	0.007491	35	0.924255	0.023051	51	0.837187	0.026354	59	0.474255	0.035543	28
174.005	0.772691	0.008259	35	0.90628	0.022917	51	0.817501	0.02057	59	0.487608	0.033879	28
175.004	0.776846	0.008614	35	0.95578	0.028673	51	0.807615	0.020865	59	0.470104	0.03455	28
176.005	0.784158	0.008423	35	0.898741	0.02217	51	0.806438	0.021493	59	0.47917	0.034503	28
177.004	0.783949	0.009477	35	0.913923	0.023114	51	0.798273	0.018223	59	0.468692	0.034897	28
178.005	0.771274	0.007746	35	0.914711	0.023417	51	0.800176	0.022933	59	0.521278	0.047744	28
179.005	0.767489	0.007463	35	0.908888	0.022809	51	0.773846	0.023964	59	0.566564	0.055984	28
180.005	0.766565	0.007611	35	0.922698	0.02318	51	0.808212	0.021369	59	0.635466	0.076222	28
181.005	0.769332	0.008405	35	0.899862	0.021771	51	0.791883	0.018704	59	0.606753	0.067206	28
182.005	0.781823	0.008294	35	0.904955	0.022645	51	0.799651	0.02033	59	0.587063	0.056459	28
183.006	0.772592	0.008044	35	0.913396	0.022761	51	0.818576	0.022004	59	0.556754	0.050214	28
184.004	0.783588	0.008664	35	0.910597	0.024187	51	0.805041	0.01987	59	0.510063	0.044935	28
185.005	0.800601	0.010231	35	0.913936	0.024345	51	0.834522	0.020293	59	0.498558	0.041336	28
186.005	0.785993	0.008216	35	0.948731	0.029116	51	0.793171	0.022445	59	0.469955	0.038942	28
187.005	0.782957	0.008166	35	0.924175	0.025636	51	0.78063	0.017536	59	0.474766	0.036684	28
188.004	0.765705	0.007245	35	0.910615	0.023226	51	0.790019	0.018217	59	0.45395	0.038013	28
189.005	0.768584	0.007984	35	0.898982	0.022666	51	0.780243	0.018018	59	0.466267	0.034888	28
190.004	0.777348	0.008743	35	0.920704	0.023424	51	0.770393	0.017616	59	0.470494	0.035755	28
191.005	0.769359	0.007967	35	0.907767	0.023567	51	0.778798	0.021141	59	0.453523	0.035656	28
192.004	0.767912	0.008993	35	0.860924	0.021999	51	0.811765	0.025331	59	0.44279	0.036307	28
193.004	0.778096	0.007948	35	0.91433	0.023952	51	0.814147	0.021365	59	0.472763	0.0334	28
194.005	0.766498	0.008442	35	0.886241	0.022258	51	0.793578	0.020317	59	0.449813	0.033421	28
195.004	0.766483	0.007984	35	0.91372	0.023943	51	0.799203	0.019217	59	0.564752	0.054506	28
196.005	0.762723	0.007963	35	0.903754	0.022055	51	0.79696	0.019295	59	0.580894	0.060543	28
197.005	0.773143	0.007987	35	0.904699	0.021993	51	0.78943	0.019633	59	0.545626	0.055059	28
198.004	0.767311	0.008474	35	0.902156	0.022736	51	0.794217	0.021002	59	0.516316	0.047691	28
199.005	0.765353	0.008553	35	0.898943	0.025444	51	0.80046	0.018064	59	0.496789	0.043988	28
200.005	0.758542	0.008072	35	0.918168	0.023108	51	0.793538	0.020929	59	0.516402	0.040434	28
201.005	0.755952	0.008273	35	0.909871	0.024018	51	0.784949	0.019563	59	0.461319	0.038532	28
202.004	0.75579	0.007529	35	0.87884	0.023659	51	0.783792	0.018788	59	0.465029	0.035957	28
203.005	0.789134	0.011144	35	0.892768	0.022892	51	0.897344	0.041921	59	0.459932	0.036003	28
204.004	0.771213	0.009952	35	0.899663	0.02476	51	1.08475	0.098089	59	0.441871	0.034853	28
205.004	0.779268	0.008466	35	0.907412	0.023884	51	1.10401	0.102514	59	0.427419	0.036218	28
206.005	0.778403	0.008143	35	0.92016	0.022431	51	1.00957	0.069161	59	0.426952	0.034681	28
207.005	0.761168	0.007614	35	0.889782	0.023291	51	0.918934	0.045386	59	0.425775	0.03491	28
208.004	0.762918	0.007697	35	0.927721	0.028429	51	0.896426	0.037709	59	0.45083	0.034355	28
209.005	0.757072	0.008036	35	0.924867	0.023554	51	0.852456	0.027778	59	0.442753	0.035607	28
210.004	0.746568	0.007266	35	0.898495	0.023694	51	0.828798	0.026793	59	0.45622	0.035086	28
211.004	0.742666	0.007678	35	0.888426	0.022669	51	0.826735	0.024479	59	0.460629	0.042366	28
212.005	0.772544	0.009227	35	0.887876	0.023063	51	0.806292	0.022955	59	0.467692	0.037712	28
213.005	0.750939	0.008226	35	0.91227	0.023533	51	0.807113	0.022856	59	0.471919	0.036435	28
214.003	0.754237	0.007805	35	0.914293	0.023991	51	0.880203	0.041302	59	0.461311	0.035449	28
215.004	0.744445	0.008437	35	0.892452	0.023829	51	0.889644	0.047238	59	0.425662	0.03631	28
216.005	0.750749	0.009089	35	0.891239	0.02263	51	0.92581	0.057096	59	0.438248	0.034185	28
217.004	0.754375	0.008369	35	0.898305	0.023015	51	1.01863	0.080066	59	0.425466	0.033971	28
218.004	0.744895	0.008184	35	0.868289	0.023813	51	0.927525	0.057846	59	0.434559	0.033736	28
219.005	0.75948	0.008099	35	0.894259	0.022992	51	0.86633	0.041768	59	0.422689	0.035501	28
220.003	0.752018	0.008197	35	0.886109	0.023089	51	0.833492	0.033645	59	0.416922	0.035055	28
221.004	0.753905	0.008197	35	0.896051	0.023118	51	0.836616	0.027362	59	0.413226	0.040026	28
222.004	0.746878	0.00884	35	0.885617	0.023801	51	0.808278	0.023412	59	0.430919	0.038677	28
223.004	0.733946	0.008111	35	0.88976	0.02378	51	0.81413	0.019599	59	0.412709	0.036816	28
224.004	0.734497	0.008308	35	0.885083	0.024012	51	0.806633	0.02168	59	0.429269	0.035924	28
225.004	0.752173	0.008238	35	0.905267	0.024565	51	0.809319	0.020283	59	0.497345	0.050451	28
226.004	0.742715	0.009145	35	0.882576	0.023597	51	0.808282	0.020827	59	0.527207	0.058079	28
227.003	0.745792	0.008439	35	0.892929	0.023685	51	0.800166	0.020352	59	0.486152	0.052037	28
228.004	0.747807	0.008592	35	0.878767	0.022798	51	0.785802	0.022634	59	0.452166	0.047828	28
229.004	0.749588	0.008873	35	0.885088	0.023146	51	0.788194	0.019716	59	0.427582	0.043181	28
230.003	0.736626	0.008225	35	0.875416	0.022967	51	0.782672	0.0188	59	0.422474	0.040505	28
231.003	0.741632	0.008236	35	0.900969	0.023456	51	0.797773	0.01946	59	0.421549	0.03828	28
232.003	0.742634	0.00899	35	0.913531	0.024084	51	0.779864	0.021322	59	0.42057	0.034874	28
233.004	0.762215	0.013759	35	0.887099	0.023145	51	0.767177	0.017515	59	0.417278	0.03635	28
234.004	0.779469	0.013271	35	0.866394	0.024075	51	0.776185	0.021822	59	0.410381	0.035167	28
235.003	0.796234	0.015021	35	0.887231	0.024554	51	0.759361	0.01776	59	0.405748	0.03353	28
236.004	0.784552	0.01347	35	0.915046	0.027694	51	0.757296	0.020905	59	0.392567	0.033411	28
237.003	0.787492	0.014556	35	0.907303	0.025446	51	0.781166	0.021051	59	0.398818	0.035088	28
238.004	0.766826	0.010238	35	0.897289	0.025116	51	0.765136	0.019861	59	0.472053	0.055136	28
239.003	0.771205	0.00927	35	0.919144	0.027394	51	0.772257	0.018671	59	0.467637	0.055659	28
240.003	0.75392	0.008588	35	0.920998	0.027468	51	0.761659	0.017704	59	0.465734	0.047015	28
241.003	0.749867	0.008079	35	0.905312	0.024812	51	0.768954	0.018688	59	0.425025	0.043359	28
242.003	0.732482	0.008562	35	0.897226	0.024263	51	0.753566	0.016591	59	0.432311	0.041812	28
243.003	0.743	0.007799	35	0.910665	0.024954	51	0.782903	0.018118	59	0.41329	0.037684	28
244.003	0.739788	0.008713	35	0.902752	0.029989	51	0.768203	0.020035	59	0.411123	0.03751	28
245.003	0.755234	0.009783	35	0.91927	0.027458	51	0.764365	0.020094	59	0.405675	0.038837	28
246.003	0.737694	0.008674	35	0.906921	0.024823	51	0.75397	0.019325	59	0.386708	0.038256	28
247.004	0.743802	0.008661	35	0.905084	0.026184	51	0.785092	0.020764	59	0.374952	0.034975	28
248.003	0.741496	0.009389	35	0.89972	0.02478	51	0.774529	0.020902	59	0.404524	0.035033	28
249.003	0.753868	0.009146	35	0.883542	0.024271	51	0.771607	0.016531	59	0.38474	0.035835	28
250.003	0.736895	0.008658	35	0.912873	0.026757	51	0.77492	0.016115	59	0.381695	0.040226	28
251.003	0.761785	0.010811	35	0.89438	0.024844	51	0.784275	0.021148	59	0.40124	0.037476	28
252.003	0.747463	0.009573	35	0.892821	0.025317	51	0.787002	0.02157	59	0.386737	0.037357	28
253.004	0.729737	0.009106	35	0.911842	0.027162	51	0.789969	0.018273	59	0.397976	0.035489	28
254.004	0.730926	0.008798	35	0.910882	0.026545	51	0.776062	0.021246	59	0.506085	0.056126	28
255.003	0.738254	0.009694	35	0.902268	0.026281	51	0.763936	0.018893	59	0.520946	0.072053	28
256.004	0.728148	0.008683	35	0.898618	0.025653	51	0.788548	0.0241	59	0.526845	0.062412	28
257.003	0.727154	0.008343	35	0.871485	0.024527	51	0.766201	0.023209	59	0.479959	0.056177	28
258.003	0.716777	0.008658	35	0.886206	0.024935	51	0.771038	0.019802	59	0.455733	0.046993	28
259.003	0.735865	0.008629	35	0.891753	0.02498	51	0.773821	0.019886	59	0.439307	0.044783	28
260.003	0.715849	0.009083	35	0.88048	0.025092	51	0.754085	0.017437	59	0.425283	0.040679	28
261.003	0.716621	0.008894	35	0.881925	0.025668	51	0.786346	0.021722	59	0.422955	0.03851	28
262.003	0.727424	0.009184	35	0.886849	0.024597	51	0.759956	0.019459	59	0.402266	0.038943	28
263.003	0.727947	0.008624	35	0.859671	0.024588	51	0.76539	0.019279	59	0.384412	0.03607	28
264.003	0.721759	0.009005	35	0.879446	0.024443	51	0.762312	0.018385	59	0.37169	0.036052	28
265.003	0.72602	0.008603	35	0.877041	0.024947	51	0.752587	0.018684	59	0.36934	0.036328	28
266.003	0.713549	0.008634	35	0.859478	0.023924	51	0.758849	0.020417	59	0.367098	0.032894	28
267.004	0.714399	0.009132	35	0.893081	0.025921	51	0.760893	0.017643	59	0.375006	0.035138	28
268.003	0.717623	0.009306	35	0.846093	0.024236	51	0.750391	0.020002	59	0.373275	0.032812	28
269.003	0.709574	0.009308	35	0.873416	0.024925	51	0.737802	0.020502	59	0.390706	0.034295	28
270.002	0.708246	0.008375	35	0.869117	0.028406	51	0.770596	0.018541	59	0.366856	0.034595	28
271.004	0.719307	0.008669	35	0.893251	0.026853	51	0.776997	0.023013	59	0.346448	0.035238	28
272.003	0.719354	0.009067	35	0.877067	0.025056	51	0.776289	0.019992	59	0.369493	0.03294	28
273.003	0.716614	0.009588	35	0.89135	0.025409	51	0.761187	0.018898	59	0.348638	0.035731	28
274.004	0.717151	0.010096	35	0.858916	0.02729	51	0.752091	0.021951	59	0.377628	0.032829	28
275.003	0.715608	0.009339	35	0.867775	0.025429	51	0.776197	0.019742	59	0.338142	0.035812	28
276.003	0.714527	0.008843	35	0.911277	0.030634	51	0.750447	0.021514	59	0.361033	0.035511	28
277.003	0.725202	0.009447	35	0.898478	0.028448	51	0.766209	0.018664	59	0.382305	0.033811	28
278.003	0.698415	0.008546	35	0.883853	0.026756	51	0.753047	0.018231	59	0.354629	0.034938	28
279.002	0.713016	0.009927	35	0.881231	0.025472	51	0.771103	0.019032	59	0.359391	0.034522	28
280.002	0.721289	0.010103	35	0.86318	0.025453	51	0.746109	0.020316	59	0.378225	0.035581	28
281.003	0.742251	0.0138	35	0.871512	0.024709	51	0.750025	0.017784	59	0.441335	0.049426	28
282.002	0.741752	0.01256	35	0.881729	0.025316	51	0.740773	0.017581	59	0.428515	0.044533	28
283.004	0.722851	0.011825	35	0.870885	0.025229	51	0.766259	0.020479	59	0.428598	0.042447	28
284.002	0.723563	0.009454	35	0.864629	0.025142	51	0.748514	0.018934	59	0.413137	0.040266	28
285.003	0.71648	0.008961	35	0.870722	0.026056	51	0.732523	0.018096	59	0.390778	0.038601	28
286.003	0.700788	0.009319	35	0.84	0.025714	51	0.767835	0.019614	59	0.400745	0.035325	28
287.003	0.697195	0.010337	35	0.87946	0.026908	51	0.742602	0.018788	59	0.3483	0.037476	28
288.003	0.697794	0.009322	35	0.898401	0.028727	51	0.744246	0.019198	59	0.381534	0.035125	28
289.003	0.689887	0.009227	35	0.897117	0.027788	51	0.753801	0.019207	59	0.365982	0.033495	28
290.002	0.718481	0.006569	19	0.871511	0.02631	51	0.743885	0.018646	59	0.359235	0.034267	28
291.003	0.709975	0.008214	19	0.853987	0.025494	51	0.750035	0.017926	59	0.367045	0.035288	28
292.003	0.693499	0.006873	19	0.84099	0.024837	51	0.759158	0.019267	59	0.396606	0.039442	28
293.002	0.705379	0.00722	19	0.863395	0.026235	51	0.741191	0.017741	59	0.394966	0.039834	28
294.003	0.699622	0.008863	19	0.852862	0.02945	51	0.751224	0.019555	59	0.376181	0.038113	28
295.003	0.690211	0.008491	19	0.879609	0.026147	51	0.751807	0.019484	59	0.410268	0.03483	28
296.003	0.684915	0.009426	19	0.870474	0.026916	51	0.751872	0.017864	59	0.376839	0.033893	28
297.003	0.687355	0.008582	19	0.833608	0.026298	51	0.732414	0.018317	59	0.341406	0.034763	28
298.002	0.681961	0.008477	19	0.836785	0.024937	51	0.736944	0.018302	59	0.345228	0.035341	28
299.002	0.67428	0.007751	19	0.851683	0.026655	51	0.734597	0.017664	59	0.35655	0.033474	28
300.003	0.654882	0.008575	19	0.856167	0.02727	51	0.747838	0.018729	59	0.3384	0.033564	28

## Sheet: Fig S4G
Peak dff(fold of K-GECO1)	K-GECO1										SomaK-GECO1											Peak dff(fold of XCaMP-R)	XCaMP-R										SomaXCaMP-R											Peak dff(fold of jRGECO1a)	jRGECO1a
Pulse #	1	2	3	5	10	20	40	80	160		1	2	3	5	10	20	40	80	160			Pulse #	1	2	3	5	10	20	40	80	160		1	2	3	5	10	20	40	80	160			Pulse #	1	2	3	5	10
	0.528945	0.768083	0.742614	1.03259	1.24157	1.35161	1.31303	1.1594	1.28595		0.176007	0.140027	0.138273	0.119523	0.103696	0.106642	0.086494	0.086673	0.068817				1.43663	1.08306	0.966034	1.12274	1.73081	1.2635	1.3085	1.19637	1.1896		0.292626	0.414536	0.499136	0.503944	0.635335	0.65854	0.815484	0.726303	0.625127				0.400542	0.314664	0.274574	0.255791	0.270678
	2.15431	2.04997	1.5568	1.47666	1.58777	1.67226	1.66152	1.51354	0.966788		0.228998	0.220471	0.219043	0.256159	0.204886	0.238907	0.195333	0.170234	0.14925				0.502706	1.27795	1.5625	1.70997	0.620228	1.29714	0.710685	0.709209	1.44517		0.541614	0.992719	1.06352	1.48064	1.7125	1.99601	2.02047	2.07616	1.70404				0.607917	0.511986	0.489245	0.50079	0.604702
	0.717989	0.926972	0.929769	1.01118	1.0616	1.12905	1.08196	1.02895	1.12672		0.362683	0.42491	0.37341	0.380525	0.289982	0.313295	0.267724	0.230928	0.215054				1.2501	1.26071	0.560299	0.668484	0.69769	0.614271	0.978068	1.17298	0.502369		0.659637	0.72477	0.670965	0.708095	0.84229	0.94226	0.902091	0.899521	0.757677				0.643422	0.654681	0.501193	0.450339	0.540803
	1.25621	1.34745	0.865902	0.94818	1.16532	1.39321	1.3448	1.24824	0.828702		0.201973	0.246678	0.196152	0.185109	0.22963	0.228751	0.209586	0.183111	0.157178				1.26178	0.882117	0.480852	1.77471	1.78101	1.34448	0.874625	0.980916	1.04631		0.914759	1.34755	1.31044	1.57743	1.96389	2.00689	2.12889	1.93081	1.62399				0.359812	0.263648	0.222487	0.180569	0.198661
	0.45502	0.411897	0.439432	0.480645	0.500693	0.616592	0.880817	1.01172	1.01594		0.476602	0.452704	0.494214	0.280542	0.304409	0.272311	0.238302	0.220824	0.186093				0.797056	1.03912	0.949359	0.78187	0.757584	1.73947	1.24238	1.26913	1.20371		0.237402	0.480215	0.601993	0.799402	0.937183	1.00005	1.0476	0.913396	0.721696				0.471078	0.356134	0.350648	0.368865	0.388862
	0.419983	0.488663	0.55443	0.596681	0.61707	0.622345	0.585916	0.890225	0.825023		0.422733	0.30832	0.375722	0.436815	0.398278	0.463007	0.342486	0.2977	0.259823				0.991787	1.1058	1.2029	0.893958	1.33502	0.521411	1.37681	1.22678	1.88218		0.397259	0.662709	0.861308	0.807294	0.930705	0.872351	0.969968	1.17985	1.0543				1.28927	0.885218	0.760619	0.763726	1.04134
	0.564447	0.643008	0.699498	0.604463	0.99538	0.914972	0.983059	0.923783	0.762093		0.330246	0.340768	0.558901	0.227457	0.107676	0.142756	0.119955	0.104555	0.096265				1.06616	0.815167	1.15793	0.958635	1.1073	0.788502	1.52154	1.4804	0.351504		0.465771	0.700607	0.617336	0.867745	1.03008	1.16616	1.21894	1.07435	0.920407				0.885892	0.688511	0.743851	0.602475	0.814129
	0.962736	0.920151	0.905137	0.847334	0.837887	0.807363	0.7766	0.743058	0.785995		0.603531	0.577009	0.342249	0.55004	0.489348	0.436311	0.364912	0.326379	0.26443				0.765455	0.768587	1.4319	0.883824	0.846774	0.828824	0.476782	0.411022	0.379155		0.328254	0.440254	0.517684	0.691823	0.857463	0.925374	0.98207	0.88453	0.703482				1.51079	1.26598	1.24752	1.16432	1.36466
	1.03896	0.89971	0.891678	0.898597	0.854212	0.854311	0.83299	0.786982	0.821031		0.303489	0.328927	0.546324	0.330211	0.292073	0.306134	0.269423	0.240829	0.217453				0.928334	0.956927	1.28751	0.772562	0.981814	0.823692	0.832312	0.553191			0.277526	0.488909	0.449744	0.6096	0.830343	1.13891	1.22476	1.14027	0.976874				0.592482	0.605693	0.616477	0.65328	0.861518
	0.927127	0.880343	0.819913	0.816782	0.760223	0.800495	0.795296	0.783393	1.14587		0.704824	0.616189	0.353065	0.466194	0.402632	0.350867	0.300892	0.21145	0.194524					1.03262	0.955348	0.828454	0.898334	0.7787	0.6783				0.207487	0.552296	0.540164	0.845728	1.19161	1.50755	1.74243	1.47168	1.36567				0.586994	0.534878	0.536585	0.550054	0.70935
	0.742583	0.762359	0.751097	0.740275	0.744847	0.803959	0.88046	1.00238	0.912719		0.377707	0.335751	0.354799	0.352841	0.292856	0.265238	0.242342	0.176465	0.167578					0.777955	0.848542	1.03121	0.827218						0.165686	0.340985	0.400622	0.585417	0.777256	0.868408	0.925918	0.896365	1.17216				0.402014	0.378542	0.371198	0.37656	0.381719
	0.741923	0.732141	0.664702	0.70663	0.680192	0.736681	0.857181	0.894649	1.10985		0.33894	0.341184	0.345251	0.290237	0.342013	0.269316	0.256489	0.195683	0.221873						0.993881	0.935187	0.81234						0.337683	0.483501	0.57055	0.823996	0.940381	1.09061	1.16737	0.980118	0.793551				0.660982	0.64121	0.665057	0.704746	0.737907
	1.00166	0.938128	0.899984	0.89848	0.869108	0.891786	0.938426	0.973152	1.03774		0.429261	0.394814	0.492629	0.451096	0.256017	0.239427	0.194322	0.217216	0.145194						0.878379	0.895718	0.94754						0.69489	0.445766	0.481976	0.655665	0.791577	1.09465	1.20568	1.31051	1.59771				0.280156	0.263444	0.221185	0.210235	0.249912
	0.675017	0.682092	0.652933	0.701565	0.716488	0.800409	0.88465	1.02261	0.716034		0.519927	0.53229	0.494675	0.435931	0.38862	0.305934	0.267699	0.241704	0.209137						0.724565	0.742674	0.656341						0.260784	0.416892	0.415617	0.539065	0.666155	0.806352	0.861174	0.936071	2.20828				0.458512	0.433154	0.364859	0.338654	0.385595
	0.466578	0.571211	0.631598	0.706027	0.803863	0.949287	0.950862	0.877382	0.892144		0.649487	0.569678	0.567636	0.555713	0.351082	0.315215	0.276497	0.223405	0.206425														0.352459	0.389745	0.348521	0.377738	0.497914	0.595318	0.766085	0.76484	1.10188				0.401109	0.336707	0.272815	0.254479	0.266462
	0.889025	0.792302	0.979056	0.866368	1.01615	1.09315	1.11331	1.05872	0.993276		0.534548	0.479583	0.242534	0.295802	0.471349	0.389242	0.298332	0.106942	0.258533														0.412648	0.362902	0.480019	0.71469	0.9727	1.26656	1.32957	1.44392	1.2372				0.521376	0.500388	0.44091	0.376686	0.385699
	0.82469	0.996167	0.952327	0.85722	0.795717	0.818079	0.82983	0.801049	0.93515		0.364901	0.348725	0.237483	0.204515	0.241511	0.260456	0.26067	0.151566	0.250084														0.698869	0.582454	0.699245	1.13229	1.4351	1.73605	1.85427	1.78862	1.19579				0.656942	0.58103	0.534179	0.526093	0.643414
	0.477772	1.18262	1.28087	1.34004	1.33848	1.43346	1.38105	1.21442	0.640856		0.323817	0.225371	0.261088	0.258761	0.147148	0.156622	0.127654	0.138049	0.095343														0.359704	0.416711	0.357753	0.594362	1.19615	0.683896	0.928616	1.33038	1.09633				0.68927	0.430579	0.419082	0.383203	0.418331
	0.790106	0.451399	0.455318	0.496814	0.484674	0.500487	0.542075	0.712961	0.745639		0.29855	0.229282	0.281499	0.224686	0.208674	0.202949	0.187814	0.12466	0.117104														0.269253	0.320886	0.301805	0.372549	0.464613	0.461613	0.535565	1.00556	2.61541				0.703439	0.604341	0.752366	0.364805	0.341945
	0.228421	0.946178	0.923253	0.950885	0.905549	0.894004	0.893173	0.826691	0.481631		0.305932	0.29126	0.205432	0.222339	0.188934	0.186549	0.16783	0.139313	0.091247														0.404975	0.363584	0.320618	0.420954	0.46011	0.452386	0.567871	1.26133	1.76415				0.994844	0.841559	0.789094	0.692392	0.904612
	0.710095	0.238404	0.261327	0.272635	0.317881	0.383197	0.421876	0.485178	0.869245		0.300101	0.163606	0.241852	0.218033	0.18698	0.171522	0.171272	0.129676	0.106833														0.254771	0.361172	0.404675	0.432499	0.498853	0.51308	0.651837	0.711623	2.01683				0.748612	0.764435	0.474646	0.807688	0.922041
	0.706224	0.635178	0.592882	0.545837	0.49254	0.485064	0.50285	0.610472	1.12678		0.363608	0.261363	0.231541	0.234293	0.158425	0.175517	0.153804	0.085366	0.056734														0.564768	0.94509	0.691527	0.815066	0.65257	0.712199	0.616987	0.847386	3.24946				0.494008	0.459942	0.540445	0.477005	0.51304
	1.09744	0.812548	0.86591	0.910368	0.82154	0.654927	0.783711	1.06792	1.02262		0.25791	0.256735	0.181661	0.159022	0.138292	0.159792	0.143605	0.161452	0.126848														0.811966	1.01043	1.24811	0.899483	1.60485	1.1847	0.981871	1.21155	1.19904				0.620571	0.538996	0.653354	0.488339	0.48007
	0.595614	0.88755	1.04186	1.12402	1.03464	0.888563	0.823291	0.8251	1.41974		0.271718	0.229939	0.259227	0.228326	0.191296	0.129935	0.10608	0.22142	0.179901														0.407206	0.65982	0.81268	1.11563	1.52916	1.31499	1.99731	1.8355	3.43048				1.0084	0.770352	1.40925	0.615164	0.757584
	0.906644	0.980407	0.982292	0.987408	1.05983	1.31617	1.54439	1.53028	0.825148		0.353926	0.24876	0.389279	0.33035	0.302298	0.194102	0.198627	0.284181	0.216829														0.254925	0.470552	0.33018	0.508271	0.904097	1.21355	1.12291	1.25908	1.51558				1.37308	1.1249	3.60194	1.23903	1.18977
	0.988104	0.532505	0.494968	0.459133	0.463633	0.461901	0.437244	0.511085	0.919553		0.399732	0.347294	0.349101	0.345898	0.316413	0.23635	0.233431	0.180431	0.142258														0.523834	0.686814	0.793407	0.839506	1.30824	1.22781	1.06981	1.94937	1.02437				1.83591	2.75134	1.32317	2.7731	0.539024
	0.79452	0.71518	0.855716	0.768312	0.808855	0.777044	0.765155	0.822825	1.32379		0.243778	0.383812	0.251518	0.267497	0.199839	0.339252	0.324156	0.149411	0.106386														2.93974	4.03861	3.84572	3.37633	3.26632	2.76942	2.22963	1.96816	2.20105				1.26751	1.31342	1.44564	1.57813	0.718221
	0.814841	1.11869	1.18568	0.950535	0.935871	0.972595	0.631046	1.16033	0.706235		0.252465	0.252233	0.228811	0.219406	0.173951	0.183282	0.201345	0.114946	0.083109														0.4169	0.757782	0.7421	0.93444	1.09351	1.04289	1.05091	0.930231	3.59231				2.49062	1.41264	1.73161	1.23351	0.540097
	1.18688	0.696649	0.661531	0.522317	0.594798	0.463204	0.434979	0.489339	1.10919		0.253555	0.22065	0.212454	0.197392	0.150177	0.164581	0.149538	0.154874	0.12374														1.00648	1.17805	0.994142	1.26573	1.19073	1.03972	1.05482	1.36816	0.696041				2.43923	2.02775	1.56494	1.89465	0.805075
	0.914178	0.911961	0.969435	0.925513	0.83088	0.868065	0.946443	0.713516	1.13691		0.26208	0.26061	0.24342	0.232242	0.17306	0.150246	0.119849	0.215747	0.17466														0.304152	0.539419	0.990256	0.717937	1.66085	0.916636	0.570707	1.46454	2.45833				1.54235	1.06712	1.37801	1.86775	0.743643
	1.03776	1.07218	0.971798	0.947794	0.810695	1.92651	1.9019	1.06974	1.43408		0.360366	0.251869	0.308573	0.297421	0.250128	0.188896	0.185154	0.189374	0.133968														0.407338	0.531716	0.592421	1.08915	1.11925	1.23716	1.06127	1.02915	3.11713				0.48529	1.58191	1.46949	1.24688	0.449347
	1.26899	1.21541	1.4569	1.47531	1.69356	0.767787	0.665268	1.67115	0.7106		0.246489	0.292239	0.222931	0.216977	0.19909	0.285839	0.247551	0.132184	0.101735														0.610364	0.9023	0.747966	0.741934	2.44632	2.5446	2.40307	1.76291	0.969874				1.30803	2.59505	2.11728	1.62101	0.641017
	1.18059	1.02482	1.15266	1.01869	0.883723	0.704209	0.674362	0.60293	0.695696		0.376249	0.219188	0.292682	0.274315	0.194901	0.217187	0.203798	0.150522	0.125634														0.336506	0.621493	1.07065	1.71305	0.800933	0.685582	0.835907	2.60362	1.42914				2.66918	3.06916	2.61556	2.36746	0.327809
	1.46195	0.924868	0.762846	0.731489	0.738276	0.774919	0.739943	0.669552	0.844364		0.336798	0.281225	0.301981	0.264061	0.230202	0.164292	0.192563	0.192655	0.165866														0.862712	0.951639	0.445606	0.605938	1.68931	1.70252	1.77494	0.733927	1.21921				2.62813	1.18147	0.925698	3.15451	0.69092
	0.795385	1.23178	1.26247	0.991223	0.951306	0.761952	0.835158	0.726711	0.679748		0.462117	0.271618	0.34325	0.325863	0.247474	0.199072	0.189505	0.146164	0.117103														1.00403	1.1765	0.790632	1.08759	2.25573	2.53195	2.36628	1.90121	0.60623				0.746824	2.53117	2.36221	1.16027	0.55616
	0.799269	1.88515	1.75901	1.49887	1.06989	0.472529	0.467083	0.727395	0.660392		0.344692	0.35364	0.260785	0.26239	0.183359	0.243394	0.230762	0.172172	0.125582														0.289048	0.437147	1.29944	1.81027	0.670744	0.871164	0.877846	2.41666	0.402482				1.943	1.71799	0.807012	2.41527	0.683999
	0.710175	0.649225	0.873114	0.792626	0.501605	1.05158	1.03537	0.550969	0.996652		0.244016	0.284524	0.278216	0.258166	0.252474	0.175317	0.172904	0.158769	0.134581														0.359626	0.489611	0.379789	0.509115	0.613845	0.751649	0.64735	0.90566	0.749944				0.421621		2.00581	0.848245	1.81946
	1.09998	0.882851	0.965913	1.02561	1.0076	0.737623	0.737182	1.00382	1.08462		0.342667	0.258426	0.237017	0.205173	0.185676	0.240561	0.214717	0.253709	0.201347														0.280834	0.57989	0.395644	0.614379	1.02388	1.2268	1.10347	0.843383	0.545917				0.860791			2.49392	1.17309
	3.18018	0.724879	0.77254	0.80018	0.785958	1.29444	1.2265	0.856218	1.16485		0.441129	0.246117	0.361211	0.348248	0.286834	0.190446	0.168722	0.145281	0.120742														0.588792	0.812631	0.658287	0.898495	0.666435	0.818167	0.855621	1.11227	0.881306								0.370833
	1.38668	1.18453	1.30264	1.35603	1.37656	3.19332	3.12868	1.18937	2.24836		0.308121	0.417719	0.307422	0.286887	0.20858	0.301168	0.300534	0.186805	0.146178														0.535688	0.805777	0.839206	0.627291	0.55908	0.5427	0.568055	0.866326	0.779141								0.660373
	1.03497	2.46797	2.43692	2.66111	2.68149	1.16477	1.26559	2.7324	1.00809		0.191051	0.305457	0.229421	0.217603	0.18507	0.227989	0.211921	0.17206	0.117921														0.607634	0.514943	0.5943	0.515239	1.03614	1.16876	1.27245	0.47735	0.291074								0.703144
	1.34685	1.96857	1.72853	1.74988	1.73613	0.968463	0.82544	1.0006	0.940979		0.335047	0.168647	0.332184	0.291151	0.185489	0.205537	0.227522	0.197681	0.130989														0.767267	0.560124	0.755615	0.953125	1.22179	1.2907	1.30108	1.15494	0.627872								1.20611
	1.53647	1.15487	1.17266	1.16495	1.17443	1.36519	1.38113	0.981596	1.28662		0.315743	0.319744	0.346906	0.304304	0.244559	0.20548	0.19086	0.208723	0.167946														0.875016	0.726672	0.968458	1.10299	0.69495	0.727842	1.05846	1.33945	0.710533								1.1587
	0.777486	1.46247	1.50391	1.51489	1.44374	1.44353	1.59415	1.40905	1.34347		0.302865	0.327306	0.32719	0.290595	0.225793	0.259236	0.196731	0.104749	0.087733														1.36729	0.641369	0.370374	0.638506	0.732801	0.880265	0.770495	0.920502	0.610303								1.25438
	1.34881	1.19306	1.30385	1.50084	1.43189	0.554668	0.354966	1.54296	0.454749		0.270602	0.247076	0.208052	0.212461	0.140978	0.227323	0.130631	0.15093	0.120615														0.551583	0.679444	0.824236	0.714076	0.822424	1.14861	1.24386	0.683623	0.576375								0.740493
	0.950178	0.859994	0.584681	0.687991	0.611275	0.97734	1.02891	0.400724	0.895149		0.322273	0.253109	0.291615	0.251845	0.189737	0.133124	0.18638	0.157218	0.14404														0.857194	0.38929	0.844805	0.815952	0.873898	1.1174	1.17059	1.03093	0.614883								0.348828
	1.53083	1.12305	0.990363	0.859186	0.94345	1.22718	1.2389	0.922494	1.28499		0.25033	0.304615	0.273505	0.278815	0.214168	0.180971	0.19582	0.130666	0.101444														0.820472	0.533261	0.757583	0.775106	0.912166	0.882592	1.09966	1.16078	0.628214								0.979689
	0.713133	1.02213	1.11012	1.20224	1.18769	1.62471	1.74398	1.37856	1.30126		0.301236	0.251194	0.288293	0.248114	0.200872	0.179371	0.159855	0.180519	0.143813														0.566649	0.907397	0.562855	0.892974	1.15275	1.10058	1.0698	0.901526	0.744678								0.554862
	1.66154	1.907	1.69324	1.8244	1.79644	0.788195	0.634472	1.57171	0.676672		0.395668	0.263878	0.281514	0.271457	0.213049	0.182009	0.214229	0.164553	0.130199															1.10784	0.828995	0.386255	0.400122	0.435784	0.410816	1.11107	1.05179								0.590096
	1.25553	0.707708	0.934791	0.840146	0.881573	1.00696	0.779863	0.521227	0.969272		0.287018	0.310712	0.255201	0.238463	0.200399	0.225768	0.187521	0.32119	0.326531															0.653163	0.449414	0.645615	0.717771	0.684976	0.886166	0.315478	1.27911								0.555709
	1.31305	1.18436	1.28755	1.21171	1.16857	1.92453	2.09724	0.799857	1.88922		1.03926	0.267721	0.90917	0.705931	0.811163	0.207277	0.320436	0.289865	0.343185															0.766469	0.549472	1.29731	1.22154	1.16923	1.00283	0.678181	0.288531								1.14478
	1.03217	1.28136	1.42147	1.61857	1.76025	1.03319	0.99052	2.03633	1.08291		0.645267	1.0859	0.697409	0.760039	0.858922	0.471207	0.354833	0.343925	0.400686															1.25431	0.897086	1.23957	0.98992	0.965768	0.861368	1.02784	0.579569								3.71547
		1.05112	1.11417	1.17382	1.08353	0.882168	0.835401	1.0641	0.858918		1.41586	1.04171	1.05348	0.966913	0.859009	0.474304	0.42035	0.294249	0.282236															0.828553	1.35028	1.47863	1.08802	0.970503	0.813483	0.700241	2.77806								2.049
		0.900751	0.929922	0.908959	0.943116			0.881192			1.2265	0.924048	1.05273	1.34337	1.24434	0.365787	0.485661	0.331907	0.325599															0.990902	1.37866	0.840601	0.834587	0.690913	0.886649	0.894148	0.621288								1.29098
											0.393262	1.25853	0.415131	0.461531	0.488751	0.850118	0.402362	0.357152	0.25367															0.852637	0.684725	0.810185	0.859121	0.85381	1.15619	0.672169									2.36092
											0.607216	0.66977	0.412722	0.573209	0.398713	0.405606	0.376199	0.260354	0.363703															0.548183	0.840729	1.26314	1.28617	1.29606	1.05102	0.764257									2.24359
											0.748327	0.918872	0.836153	1.00787	0.904122	0.362408	0.299556	0.214095	0.469154															0.803188	1.18574	0.86541	0.894828	1.01076	1.48448	1.15173									1.3094
											0.67375	1.10086	0.595133	0.770968	0.580544	0.651172	0.311679	0.324965																1.76932	0.653554	0.891189	1.04602	0.918129	1.80531	0.930342									1.90003
											0.976709	0.513249	0.563644	0.694565	0.797865	0.443317	0.397354	0.488595																	0.893142	1.14168	1.42663	1.3038	0.407227	0.336499									2.35016
											0.608954	1.34444	0.814409	0.99661	0.831232	0.374963	0.51505																		1.30818	0.6442	0.574595	0.493745	0.817991	0.779279									3.47849
												0.954378				0.69044																			0.605181	0.751439	0.683498	0.850902	3.52603										0.820114
																																			0.813486	1.93825	1.9689	2.50609	0.876873										3.09564
																																			1.65485	0.86505	0.912302	0.879885											0.84128
																																			0.722923														3.21627
[truncated: 13 more columns]

## Sheet: Fig S5D
m50wCeAL_Avg	SE-Down	SE-Up	Timestamp(s)	m50WCeAR_Avg	SE-Down	SE-Up
0.199559	-0.0087213	0.407838	0	0.0194321	-0.192056	0.230921
0.172105	-0.00812684	0.352336	0.2	0.0437458	-0.147418	0.23491
0.172104	-0.00812689	0.352336	0.4	0.043746	-0.147418	0.23491
0.115223	-0.0367003	0.267147	0.6	0.0390265	-0.127669	0.205722
0.0502938	-0.0804513	0.181039	0.8	0.0156691	-0.130172	0.161511
-0.0473748	-0.167471	0.0727218	1	-0.0346655	-0.170976	0.101645
-0.128618	-0.250689	-0.00654607	1.2	-0.0929822	-0.232898	0.0469332
-0.182462	-0.306679	-0.0582455	1.4	-0.140572	-0.286297	0.00515333
-0.199285	-0.316985	-0.0815849	1.6	-0.164597	-0.309458	-0.0197364
-0.199441	-0.306745	-0.0921363	1.8	-0.164268	-0.296812	-0.0317245
-0.141754	-0.241492	-0.0420157	2	-0.1176	-0.229637	-0.00556251
-0.0786514	-0.181472	0.024169	2.2	-0.0484725	-0.145078	0.048133
-0.0165267	-0.130885	0.0978312	2.4	0.0232515	-0.075847	0.12235
0.0183354	-0.107679	0.144349	2.6	0.0845673	-0.0322931	0.201428
0.0275185	-0.112319	0.167356	2.8	0.115299	-0.0271768	0.257776
-0.0134532	-0.168305	0.141399	3	0.100344	-0.063889	0.264578
-0.0805831	-0.246416	0.0852498	3.2	0.0547717	-0.125052	0.234595
-0.165832	-0.331964	0.000298738	3.4	-0.01591	-0.200674	0.168854
-0.117439	-0.276664	0.0417852	3.6	-0.0320681	-0.210915	0.146779
0.109842	-0.0385345	0.258219	3.8	0.0448336	-0.122216	0.211883
0.50644	0.373182	0.639699	4	0.226448	0.0736959	0.3792
1.05327	0.937471	1.16906	4.2	0.518284	0.382799	0.653768
1.70784	1.60967	1.80602	4.4	0.913584	0.793773	1.0334
2.19098	2.10965	2.27232	4.6	1.27983	1.17143	1.38823
2.42394	2.35293	2.49494	4.8	1.57748	1.47945	1.67551
2.41269	2.33791	2.48748	5	1.78832	1.7006	1.87604
2.18604	2.09223	2.27985	5.2	1.89193	1.80757	1.97629
1.79192	1.67457	1.90926	5.4	1.88766	1.79153	1.9838
1.38907	1.24735	1.5308	5.6	1.83236	1.71091	1.95382
1.03229	0.865716	1.19887	5.8	1.73744	1.58594	1.88895
0.750882	0.564401	0.937363	6	1.62201	1.44214	1.80189
0.550422	0.347624	0.753221	6.2	1.51845	1.31865	1.71825
0.428251	0.213717	0.642786	6.4	1.43739	1.22619	1.64859
0.383776	0.166325	0.601228	6.6	1.38391	1.16662	1.6012
0.398708	0.181835	0.61558	6.8	1.36058	1.142	1.57916
0.439314	0.22268	0.655948	7	1.35471	1.13925	1.57017
0.476376	0.268674	0.684078	7.2	1.33833	1.12893	1.54774
0.493727	0.301828	0.685627	7.4	1.30033	1.09891	1.50175
0.462994	0.281985	0.644003	7.6	1.23365	1.03587	1.43143
0.391902	0.205959	0.577845	7.8	1.1359	0.93382	1.33797
0.30077	0.0940197	0.507521	8	1.01649	0.802451	1.23053
0.210058	-0.0202995	0.440416	8.2	0.88445	0.661056	1.10784
0.128046	-0.11308	0.369172	8.4	0.762364	0.539579	0.985149
0.0768973	-0.162255	0.31605	8.6	0.664259	0.449459	0.87906
0.0559681	-0.173376	0.285313	8.8	0.600195	0.3944	0.80599

## Sheet: Fig S5E
Rca-m50CeAL_Avg	SE-Down	SE-Up	Timestamp(s)	Rca-m50CeAR_Avg	SE-Down	SE-Up
0.136433	0.00024457	0.272622	0	0.174469	0.0731035	0.275834
0.138993	0.00341113	0.274575	0.05	0.171403	0.0714645	0.271342
0.138993	0.00341125	0.274575	0.1	0.171403	0.0714645	0.271342
0.133401	-0.00107931	0.267881	0.15	0.166923	0.0681779	0.265669
0.123863	-0.00919644	0.256923	0.2	0.160261	0.0629232	0.257599
0.110513	-0.0195138	0.24054	0.25	0.155757	0.0598327	0.251681
0.0971485	-0.0289455	0.223242	0.3	0.15044	0.0561174	0.244762
0.0817258	-0.0407947	0.204246	0.35	0.143572	0.0509267	0.236217
0.070679	-0.0470893	0.188447	0.4	0.13402	0.043077	0.224962
0.0562389	-0.0567607	0.169238	0.45	0.12339	0.0353795	0.211401
0.0439249	-0.0644406	0.15229	0.5	0.111457	0.0267133	0.196201
0.0361502	-0.0680441	0.140345	0.55	0.102375	0.0208125	0.183938
0.0290498	-0.0705755	0.128675	0.6	0.0949556	0.0162937	0.173618
0.0173755	-0.0792998	0.114051	0.65	0.0875289	0.012459	0.162599
0.0120133	-0.0811232	0.10515	0.7	0.0832911	0.00985919	0.156723
0.00939745	-0.080423	0.0992179	0.75	0.0782898	0.00599956	0.15058
0.00428432	-0.0823444	0.090913	0.8	0.0734125	0.00193024	0.144895
0.0046469	-0.0793791	0.0886729	0.85	0.0703229	-0.00130764	0.141953
0.0138306	-0.0676464	0.0953077	0.9	0.0716812	-0.00140397	0.144766
0.0228597	-0.0576496	0.103369	0.95	0.0709643	-0.00241337	0.144342
0.0338498	-0.0458605	0.11356	1	0.0721983	-0.00156294	0.14596
0.0463116	-0.0330141	0.125637	1.05	0.0709012	-0.00312298	0.144925
0.0512922	-0.027815	0.130399	1.1	0.0675086	-0.00535891	0.140376
0.0471391	-0.0303757	0.124654	1.15	0.0580002	-0.012672	0.128672
0.0389631	-0.0369007	0.114827	1.2	0.0484801	-0.0210485	0.118009
0.0238345	-0.0505918	0.0982609	1.25	0.0366671	-0.0314749	0.104809
0.00834308	-0.0646165	0.0813027	1.3	0.0266022	-0.0393361	0.0925404
-0.00482164	-0.0758754	0.0662321	1.35	0.0157776	-0.04734	0.0788952
-0.0127752	-0.0826384	0.0570879	1.4	0.00873201	-0.0515405	0.0690045
-0.0179965	-0.086004	0.050011	1.45	0.00282995	-0.0540237	0.0596836
-0.0197563	-0.0856656	0.0461531	1.5	-0.00119578	-0.0547807	0.0523891
-0.0223251	-0.0864318	0.0417815	1.55	-0.00717484	-0.0584646	0.0441149
-0.0254543	-0.089387	0.0384785	1.6	-0.0108816	-0.0604588	0.0386956
-0.0314508	-0.0956921	0.0327905	1.65	-0.0139896	-0.0615169	0.0335377
-0.0413302	-0.1063	0.02364	1.7	-0.0180637	-0.0620249	0.0258975
-0.0518455	-0.118057	0.014366	1.75	-0.0218202	-0.0620726	0.0184322
-0.0623279	-0.130392	0.00573645	1.8	-0.0228752	-0.060057	0.0143067
-0.0699947	-0.140467	0.000477222	1.85	-0.0278611	-0.0627557	0.00703341
-0.078036	-0.150544	-0.00552834	1.9	-0.0346168	-0.0678842	-0.00134949
-0.0821937	-0.156666	-0.00772131	1.95	-0.0446932	-0.0777581	-0.0116283
-0.086931	-0.162488	-0.0113736	2	-0.056318	-0.0897463	-0.0228897
-0.0917214	-0.16763	-0.015813	2.05	-0.0693292	-0.102949	-0.0357092
-0.0973411	-0.173173	-0.0215094	2.1	-0.0799877	-0.113677	-0.0462988
-0.0983123	-0.174319	-0.0223058	2.15	-0.0874922	-0.121608	-0.0533762
-0.0989038	-0.174238	-0.0235691	2.2	-0.0897783	-0.124442	-0.0551146
-0.0978588	-0.171677	-0.0240401	2.25	-0.0922161	-0.127434	-0.0569987
-0.0976008	-0.169248	-0.0259532	2.3	-0.0936443	-0.129228	-0.0580608
-0.09564	-0.164367	-0.0269128	2.35	-0.0910193	-0.127402	-0.0546363
-0.0968617	-0.162813	-0.0309104	2.4	-0.0927352	-0.129362	-0.0561086
-0.0970611	-0.160803	-0.033319	2.45	-0.0954732	-0.133013	-0.057933
-0.0929433	-0.154703	-0.0311832	2.5	-0.0946252	-0.133274	-0.0559761
-0.0837717	-0.143541	-0.0240027	2.55	-0.0949754	-0.135373	-0.0545774
-0.0757294	-0.13446	-0.016999	2.6	-0.0988401	-0.1423	-0.0553804
-0.0641859	-0.123365	-0.00500642	2.65	-0.098291	-0.146102	-0.0504794
-0.0499478	-0.112139	0.0122435	2.7	-0.0963599	-0.149271	-0.0434488
-0.0367867	-0.10543	0.0318565	2.75	-0.0956147	-0.15402	-0.0372093
-0.0252731	-0.102129	0.051583	2.8	-0.0921605	-0.155244	-0.0290775
-0.0136704	-0.0988454	0.0715045	2.85	-0.0875795	-0.154923	-0.0202357
-0.00237953	-0.094695	0.0899359	2.9	-0.0849388	-0.155631	-0.0142463
0.00463448	-0.0930076	0.102277	2.95	-0.0849052	-0.158115	-0.0116957
0.00650105	-0.0954497	0.108452	3	-0.0875547	-0.163362	-0.0117477
0.00833916	-0.0971886	0.113867	3.05	-0.0906041	-0.169766	-0.0114425
0.0137231	-0.0952162	0.122662	3.1	-0.0913173	-0.172852	-0.00978278
0.0160197	-0.0964286	0.128468	3.15	-0.090396	-0.174863	-0.00592895
0.0217451	-0.0954291	0.138919	3.2	-0.084061	-0.172143	0.00402072
0.0336312	-0.0889569	0.156219	3.25	-0.0703172	-0.162675	0.0220406
0.0434678	-0.0859068	0.172842	3.3	-0.0569678	-0.15428	0.040344
0.0461697	-0.0900758	0.182415	3.35	-0.0470298	-0.149012	0.0549525
0.0486863	-0.0946023	0.191975	3.4	-0.0382468	-0.143597	0.0671033
0.0455767	-0.103336	0.19449	3.45	-0.0335064	-0.14071	0.0736974
0.0338186	-0.118132	0.18577	3.5	-0.0367688	-0.144127	0.0705894
0.0188017	-0.134005	0.171609	3.55	-0.0406474	-0.146848	0.0655531
0.00503697	-0.147168	0.157242	3.6	-0.0447898	-0.149634	0.0600543
-0.0101915	-0.160155	0.139772	3.65	-0.0508335	-0.15432	0.0526531
-0.0267939	-0.174237	0.120649	3.7	-0.0595773	-0.161649	0.0424948
-0.0423372	-0.188062	0.103388	3.75	-0.0679033	-0.168008	0.0322011
-0.0568772	-0.200526	0.0867716	3.8	-0.0772289	-0.174995	0.0205375
-0.0725396	-0.215186	0.0701069	3.85	-0.0874087	-0.183187	0.00836945
-0.0548629	-0.196274	0.0865487	3.9	-0.0560247	-0.14949	0.0374407
0.0467357	-0.0911411	0.184612	3.95	0.071771	-0.0184768	0.162019
0.262687	0.131749	0.393626	4	0.315255	0.229427	0.401082
0.608853	0.487963	0.729742	4.05	0.682309	0.601837	0.762781
1.0939	0.986226	1.20158	4.1	1.18271	1.1077	1.25772
1.65791	1.56442	1.7514	4.15	1.73745	1.67036	1.80454
2.20492	2.12247	2.28736	4.2	2.24139	2.18193	2.30085
2.67488	2.59834	2.75142	4.25	2.65827	2.60343	2.71311
3.03249	2.95843	3.10654	4.3	2.96575	2.9137	3.01781
3.25563	3.18178	3.32948	4.35	3.14737	3.09732	3.19742
3.36298	3.28867	3.43728	4.4	3.23305	3.18312	3.28298
3.39457	3.31999	3.46915	4.45	3.26963	3.21903	3.32022
3.37524	3.30077	3.44972	4.5	3.26976	3.21873	3.3208
3.32117	3.24458	3.39777	4.55	3.24809	3.19738	3.2988
3.24643	3.16888	3.32398	4.6	3.20824	3.15812	3.25837
3.15478	3.07696	3.2326	4.65	3.15948	3.11042	3.20853
3.05082	2.9737	3.12794	4.7	3.10546	3.05834	3.15258
2.94262	2.86606	3.01918	4.75	3.04815	3.00431	3.09198
2.83032	2.75558	2.90506	4.8	2.98271	2.94203	3.0234
2.71037	2.6364	2.78433	4.85	2.91491	2.87743	2.95239
2.59013	2.51623	2.66403	4.9	2.83905	2.80386	2.87423
2.47391	2.39935	2.54848	4.95	2.75677	2.72306	2.79049
2.35537	2.27947	2.43128	5	2.67136	2.63855	2.70418
2.23828	2.15989	2.31668	5.05	2.58752	2.5554	2.61963
2.13229	2.05074	2.21385	5.1	2.50318	2.47002	2.53634
2.03256	1.94717	2.11795	5.15	2.42473	2.38969	2.45978
1.93623	1.8467	2.02576	5.2	2.34916	2.31106	2.38727
1.84916	1.75625	1.94207	5.25	2.27751	2.23595	2.31907
1.77016	1.6747	1.86562	5.3	2.20784	2.16292	2.25276
1.69035	1.59231	1.78839	5.35	2.13952	2.09137	2.18767
1.61297	1.51286	1.71308	5.4	2.07253	2.02082	2.12425
1.54222	1.43961	1.64483	5.45	2.01009	1.95425	2.06593
1.47135	1.36503	1.57768	5.5	1.94875	1.88823	2.00927
1.39894	1.28769	1.51019	5.55	1.88783	1.82247	1.9532
1.3326	1.21718	1.44802	5.6	1.82961	1.75995	1.89928
1.27105	1.1512	1.3909	5.65	1.77133	1.69814	1.84453
1.21002	1.08606	1.33398	5.7	1.71155	1.63571	1.78738
1.15679	1.02945	1.28414	5.75	1.652	1.57415	1.72986
1.11458	0.985609	1.24354	5.8	1.59517	1.51616	1.67418
1.07363	0.942237	1.20503	5.85	1.5422	1.46197	1.62242
1.03672	0.902874	1.17058	5.9	1.49171	1.40992	1.57351
1.00222	0.866872	1.13757	5.95	1.4437	1.36036	1.52704
0.96599	0.829647	1.10233	6	1.39922	1.31397	1.48447
0.928342	0.790285	1.0664	6.05	1.35752	1.27061	1.44444
0.892607	0.753949	1.03127	6.1	1.31537	1.22656	1.40417
0.853364	0.714717	0.992012	6.15	1.2732	1.18301	1.36339
0.815978	0.676464	0.955491	6.2	1.23583	1.14409	1.32757
0.779499	0.639114	0.919884	6.25	1.20005	1.1074	1.2927
0.742551	0.601756	0.883345	6.3	1.16549	1.07144	1.25953
0.711058	0.568857	0.853258	6.35	1.13165	1.03616	1.22715
0.685272	0.540557	0.829987	6.4	1.10188	1.00463	1.19913
0.659916	0.512358	0.807475	6.45	1.07076	0.972283	1.16924
0.637292	0.486744	0.78784	6.5	1.03897	0.939242	1.13871
0.61663	0.462937	0.770322	6.55	1.00705	0.905944	1.10816
0.588973	0.433138	0.744808	6.6	0.976586	0.874469	1.0787
0.559279	0.401907	0.716652	6.65	0.945407	0.842229	1.04858
0.531142	0.373341	0.688944	6.7	0.914723	0.809738	1.01971
0.503682	0.345998	0.661365	6.75	0.88542	0.778651	0.99219
0.475065	0.316896	0.633234	6.8	0.857626	0.74981	0.965443
0.452444	0.293985	0.610904	6.85	0.83077	0.721533	0.940006
0.430963	0.272489	0.589437	6.9	0.806188	0.696122	0.916254
0.408371	0.249519	0.567223	6.95	0.784929	0.674763	0.895095
0.387347	0.227555	0.547139	7	0.766451	0.655765	0.877137
0.368535	0.207745	0.529324	7.05	0.749169	0.637476	0.860862
0.348442	0.185815	0.511069	7.1	0.736899	0.624211	0.849588
0.331256	0.166867	0.495644	7.15	0.727454	0.61288	0.842028
0.318834	0.152487	0.485182	7.2	0.714323	0.597108	0.831538
0.306647	0.138549	0.474745	7.25	0.700279	0.580035	0.820523
0.297899	0.129048	0.466751	7.3	0.688608	0.564916	0.812299
0.291356	0.122015	0.460696	7.35	0.672237	0.54538	0.799093
0.283954	0.114046	0.453861	7.4	0.65316	0.523412	0.782907
0.275766	0.105595	0.445938	7.45	0.64057	0.508339	0.772802
0.269716	0.0998005	0.439631	7.5	0.630171	0.496548	0.763795
0.263627	0.0932883	0.433966	7.55	0.619341	0.485506	0.753177
0.260762	0.0909708	0.430553	7.6	0.61138	0.47743	0.74533
0.258288	0.0893901	0.427186	7.65	0.602666	0.469594	0.735738
0.258043	0.0903633	0.425722	7.7	0.589053	0.457363	0.720743
0.254607	0.0876792	0.421534	7.75	0.572131	0.441156	0.703105
0.250246	0.0854267	0.415065	7.8	0.551973	0.421173	0.682773
0.242295	0.0790433	0.405548	7.85	0.529791	0.399292	0.66029
0.238492	0.0772063	0.399777	7.9	0.511199	0.380228	0.64217
0.230697	0.0713024	0.390092	7.95	0.495947	0.364295	0.6276
0.228099	0.0713501	0.384848	8	0.486508	0.354422	0.618594
0.223053	0.068027	0.378079	8.05	0.481026	0.34898	0.613072
0.219591	0.0665122	0.37267	8.1	0.478563	0.346229	0.610897
0.212724	0.0608107	0.364637	8.15	0.474407	0.342089	0.606725
0.211197	0.0605461	0.361848	8.2	0.467865	0.336039	0.599691
0.206349	0.0560377	0.35666	8.25	0.456246	0.324425	0.588068
0.207115	0.0569631	0.357267	8.3	0.442814	0.311345	0.574284
0.20869	0.0587419	0.358639	8.35	0.430276	0.299868	0.560684
0.210735	0.0608299	0.36064	8.4	0.417274	0.287464	0.547084
0.209379	0.0588674	0.359891	8.45	0.407524	0.277727	0.537322
0.211281	0.0601639	0.362398	8.5	0.400764	0.27166	0.529867
0.207949	0.0566579	0.359239	8.55	0.396363	0.267018	0.525708
0.204157	0.0519472	0.356367	8.6	0.389544	0.259478	0.51961
0.199824	0.0466739	0.352974	8.65	0.38571	0.255623	0.515798
0.195959	0.0415101	0.350407	8.7	0.38061	0.250207	0.511013
0.188507	0.0322084	0.344805	8.75	0.377492	0.246424	0.50856
0.185069	0.0264884	0.343649	8.8	0.373465	0.241716	0.505215
0.177379	0.0170365	0.337721	8.85	0.370702	0.23842	0.502985
0.16955	0.00831029	0.330789	8.9	0.367126	0.233982	0.500269
0.160025	-0.00154055	0.32159	8.95	0.364452	0.23087	0.498033
0.152254	-0.00949528	0.314003	9	0.359799	0.225923	0.493675

## Sheet: Fig S6B
Peak dff0
FRCaMPi-RPL10a	FRCaMPi-EERR	FRCaMPi	FRCaMPi-KA2(1-100)	FRCaMPi-KA2(1-150)
1.861	5.90613	2.28442	0.416229	1.35267
1.57715	0.186636	0.291601	0.256956	0.743793
1.12154	0.163136	2.07829
0.832016	0.110904	0.83323
2.52875		2.30801
2.55573		0.625521
		0.216513
		0.948572
		0.775322

[truncated: 11 more sheets: Fig S6C, Fig S8A, Fig S8D, Fig S8E, Fig S8F, Fig S8G, Fig S9A, Fig S9J, Fig S9K, Fig S11C, Fig S11D]
